# Supplementary material for: Missing-linker metal-organic frameworks for oxygen evolution reaction
Source: Nat Commun. 2019 Nov 6;10:5048. doi: 10.1038/s41467-019-13051-2 (PMC6834668; doi:10.1038/s41467-019-13051-2)
Supplement: Supplementary file 2 — Source data file [file 41467_2019_13051_MOESM2_ESM.xlsx]

## Sheet: Figure 2b
CoBDC						CoBDC-Fc
Energy(eV)	Total	O PDOS	Co PDOS			Energy(eV)	Total	O PDOS	Co PDOS
-23.1732	0	0	0			-24.0224	0	0	0
-23.1398	0	0	0			-23.9897	0	0	0
-23.1064	0	0	0			-23.9571	0	0	0
-23.0731	0	0	0			-23.9245	0	0	0
-23.0397	0	0	0			-23.8918	0	0	0
-23.0063	0	0	0			-23.8592	0	0	0
-22.9729	0	0	0			-23.8265	0	0	0
-22.9395	0	0	0			-23.7939	0	0	0
-22.9061	0	0	0			-23.7613	0	0	0
-22.8727	0	0	0			-23.7286	0	0	0
-22.8393	0	0	0			-23.696	0	0	0
-22.8059	0	0	0			-23.6633	0	0	0
-22.7725	0	0	0			-23.6307	0	0	0
-22.7392	0	0	0			-23.5981	0	0	0
-22.7058	0	0	0			-23.5654	0	0	0
-22.6724	0	0	0			-23.5328	0	0	0
-22.639	0	0	0			-23.5002	0	0	0
-22.6056	0	0	0			-23.4675	0	0	0
-22.5722	0	0	0			-23.4349	0	0	0
-22.5388	0	0	0			-23.4022	0	0	0
-22.5054	0	0	0			-23.3696	0	0	0
-22.472	0	0	0			-23.337	0	0	0
-22.4386	0	0	0			-23.3043	0	0	0
-22.4052	0	0	0			-23.2717	0	0	0
-22.3719	0	0	0			-23.239	0	0	0
-22.3385	0	0	0			-23.2064	0	0	0
-22.3051	0	0	0			-23.1738	0	0	0
-22.2717	0	0	0			-23.1411	0	0	0
-22.2383	0	0	0			-23.1085	0	0	0
-22.2049	0	0	0			-23.0758	0	0	0
-22.1715	0	0	0			-23.0432	0	0	0
-22.1381	0	0	0			-23.0106	0	0	0
-22.1047	0	0	0			-22.9779	0	0	0
-22.0713	0	0	0			-22.9453	0	0	0
-22.038	0	0	0			-22.9127	0	0	0
-22.0046	0	0	0			-22.88	0	0	0
-21.9712	0	0	0			-22.8474	0.0002	0	0
-21.9378	0	0	0			-22.8147	0.0018	0.0007	0
-21.9044	0	0	0			-22.7821	0.011	0.0066	0
-21.871	0	0	0			-22.7495	0.0562	0.0351	0
-21.8376	0	0	0			-22.7168	0.235	0.1467	0.0003
-21.8042	0	0	0			-22.6842	0.8126	0.5103	0.003
-21.7708	0.0015	0.0008	0			-22.6515	2.3384	1.4719	0.0106
-21.7374	0.038	0.0238	0.0001			-22.6189	5.6619	3.5665	0.0262
-21.704	0.465	0.2914	0.0023			-22.5863	11.7139	7.3868	0.0536
-21.6707	2.817	1.7663	0.0139			-22.5536	21.1272	13.3403	0.0945
-21.6373	9.1855	5.7654	0.0427			-22.521	33.9371	21.462	0.1464
-21.6039	17.9874	11.3085	0.0782			-22.4883	49.3371	31.2508	0.2068
-21.5705	24.1315	15.2097	0.098			-22.4557	65.2257	41.3749	0.266
-21.5371	25.7	16.2547	0.0993			-22.4231	77.9835	49.5231	0.3127
-21.5037	22.0522	13.988	0.0826			-22.3904	83.632	53.1498	0.3299
-21.4703	12.6541	8.0396	0.0461			-22.3578	80.2084	51.0004	0.3111
-21.4369	4.0525	2.5772	0.0143			-22.3251	69.1077	43.957	0.2656
-21.4035	0.6573	0.418	0.002			-22.2925	53.9256	34.3093	0.205
-21.3701	0.0513	0.0326	0			-22.2599	38.25	24.3432	0.1435
-21.3368	0.0019	0.0012	0			-22.2272	24.5035	15.5979	0.092
-21.3034	0	0	0			-22.1946	13.9567	8.8861	0.0514
-21.27	0	0	0			-22.162	6.9345	4.416	0.0255
-21.2366	0	0	0			-22.1293	2.9542	1.8812	0.0103
-21.2032	0	0	0			-22.0967	1.0647	0.6773	0.0035
-21.1698	0	0	0			-22.064	0.3215	0.2041	0.0006
-21.1364	0	0	0			-22.0314	0.0807	0.0511	0
-21.103	0	0	0			-21.9988	0.0168	0.0102	0
-21.0696	0	0	0			-21.9661	0.0029	0.0015	0
-21.0362	0	0	0			-21.9335	0.0004	0.0002	0
-21.0029	0	0	0			-21.9008	0	0	0
-20.9695	0	0	0			-21.8682	0	0	0
-20.9361	0	0	0			-21.8356	0	0	0
-20.9027	0	0	0			-21.8029	0	0	0
-20.8693	0	0	0			-21.7703	0	0	0
-20.8359	0	0	0			-21.7376	0	0	0
-20.8025	0	0	0			-21.705	0	0	0
-20.7691	0	0	0			-21.6724	0	0	0
-20.7357	0	0	0			-21.6397	0	0	0
-20.7023	0	0	0			-21.6071	0	0	0
-20.6689	0	0	0			-21.5744	0	0	0
-20.6356	0	0	0			-21.5418	0	0	0
-20.6022	0	0	0			-21.5092	0	0	0
-20.5688	0	0	0			-21.4765	0	0	0
-20.5354	0	0	0			-21.4439	0	0	0
-20.502	0	0	0			-21.4113	0	0	0
-20.4686	0	0	0			-21.3786	0	0	0
-20.4352	0	0	0			-21.346	0	0	0
-20.4018	0	0	0			-21.3133	0	0	0
-20.3684	0	0	0			-21.2807	0	0	0
-20.335	0	0	0			-21.2481	0	0	0
-20.3017	0	0	0			-21.2154	0	0	0
-20.2683	0	0	0			-21.1828	0	0	0
-20.2349	0	0	0			-21.1501	0	0	0
-20.2015	0	0	0			-21.1175	0	0	0
-20.1681	0	0	0			-21.0849	0	0	0
-20.1347	0	0	0			-21.0522	0	0	0
-20.1013	0	0	0			-21.0196	0	0	0
-20.0679	0	0	0			-20.9869	0	0	0
-20.0345	0	0	0			-20.9543	0	0	0
-20.0011	0	0	0			-20.9217	0	0	0
-19.9677	0	0	0			-20.889	0	0	0
-19.9344	0	0	0			-20.8564	0	0	0
-19.901	0	0	0			-20.8238	0	0	0
-19.8676	0	0	0			-20.7911	0	0	0
-19.8342	0	0	0			-20.7585	0	0	0
-19.8008	0	0	0			-20.7258	0	0	0
-19.7674	0	0	0			-20.6932	0	0	0
-19.734	0	0	0			-20.6606	0	0	0
-19.7006	0	0	0			-20.6279	0	0	0
-19.6672	0	0	0			-20.5953	0	0	0
-19.6338	0	0	0			-20.5626	0.0002	0	0
-19.6005	0	0	0			-20.53	0.0012	0.0006	0
-19.5671	0	0	0			-20.4974	0.0075	0.0049	0
-19.5337	0	0	0			-20.4647	0.0383	0.0279	0.0001
-19.5003	0.0001	0	0			-20.4321	0.1609	0.1215	0.0008
-19.4669	0.0055	0.0038	0			-20.3994	0.5592	0.421	0.0035
-19.4335	0.1006	0.075	0.0006			-20.3668	1.6243	1.225	0.0121
-19.4001	0.883	0.6629	0.0074			-20.3342	3.9947	3.017	0.0311
-19.3667	3.9684	2.9815	0.0317			-20.3015	8.4602	6.394	0.0659
-19.3333	10.1692	7.6504	0.0778			-20.2689	15.7304	11.9014	0.1195
-19.2999	17.7341	13.37	0.1244			-20.2362	26.146	19.8039	0.1914
-19.2666	24.8078	18.7525	0.1565			-20.2036	39.3433	29.8378	0.2788
-19.2332	27.4823	20.8244	0.1596			-20.171	53.8927	40.9183	0.3696
-19.1998	21.1086	16.0222	0.1157			-20.1383	67.2385	51.1018	0.4463
-19.1664	10.1642	7.7246	0.0533			-20.1057	76.3569	58.0791	0.494
-19.133	2.8827	2.1928	0.0142			-20.0731	78.9682	60.106	0.4966
-19.0996	0.451	0.3431	0.0019			-20.0404	74.5076	56.7425	0.4576
-19.0662	0.0361	0.0272	0.0001			-20.0078	64.2224	48.9348	0.386
-19.0328	0.0014	0.001	0			-19.9751	50.4901	38.4872	0.2972
-18.9994	0	0	0			-19.9425	35.9536	27.4169	0.208
-18.966	0	0	0			-19.9099	22.8953	17.4657	0.1311
-18.9326	0	0	0			-19.8772	12.8254	9.7861	0.0724
-18.8993	0	0	0			-19.8446	6.2235	4.7491	0.0345
-18.8659	0.0009	0.0006	0			-19.8119	2.6273	2.0031	0.0158
-18.8325	0.0184	0.0134	0.0004			-19.7793	1.1362	0.8584	0.0129
-18.7991	0.1882	0.1375	0.0058			-19.7467	1.0063	0.7436	0.0259
-18.7657	1.0045	0.7356	0.032			-19.714	1.942	1.4241	0.0636
-18.7323	3.0373	2.2267	0.0953			-19.6814	3.9881	2.9242	0.1337
-18.6989	5.8424	4.2923	0.1795			-19.6487	7.2176	5.2961	0.2405
-18.6655	8.1599	6.0112	0.2421			-19.6161	11.5126	8.4617	0.3754
-18.6321	9.6661	7.1439	0.2743			-19.5835	16.6139	12.2385	0.5279
-18.5987	10.6214	7.8719	0.2894			-19.5508	22.3329	16.4962	0.6855
-18.5654	9.8158	7.2917	0.2587			-19.5182	28.6326	21.2105	0.8464
-18.532	7.2909	5.4287	0.1848			-19.4855	35.4065	26.2991	1.007
-18.4986	6.739	5.0388	0.1639			-19.4529	42.1539	31.3807	1.1553
-18.4652	11.5369	8.6526	0.2726			-19.4203	48.0445	35.8358	1.2734
-18.4318	16.716	12.5454	0.3882			-19.3876	52.5237	39.2496	1.3505
-18.3984	14.6359	10.9886	0.3323			-19.355	55.7427	41.7329	1.398
-18.365	8.6825	6.526	0.1891			-19.3224	58.0864	43.5651	1.4323
-18.3316	4.1089	3.0934	0.0855			-19.2897	59.3273	44.5604	1.4492
-18.2982	1.4136	1.0657	0.0284			-19.2571	58.5912	44.0573	1.426
-18.2648	0.2854	0.2152	0.0057			-19.2244	55.2177	41.5531	1.3393
-18.2315	0.0296	0.0224	0.0005			-19.1918	49.4625	37.2464	1.1902
-18.1981	0.0015	0.001	0			-19.1592	42.3799	31.9325	1.0002
-18.1647	0	0	0			-19.1265	35.2142	26.5499	0.8061
-18.1313	0	0	0			-19.0939	28.8922	21.7957	0.6354
-18.0979	0	0	0			-19.0612	23.8827	18.0229	0.5014
-18.0645	0	0	0			-19.0286	20.2821	15.3052	0.4082
-18.0311	0	0	0			-18.996	17.808	13.4345	0.3464
-17.9977	0	0	0			-18.9633	15.733	11.8634	0.3004
-17.9643	0	0	0			-18.9307	13.2029	9.952	0.2497
-17.9309	0	0	0			-18.898	9.9131	7.4703	0.1874
-17.8975	0	0	0			-18.8654	6.3814	4.8084	0.1201
-17.8642	0	0	0			-18.8328	3.4358	2.5876	0.0642
-17.8308	0	0	0			-18.8001	1.5271	1.1497	0.0284
-17.7974	0	0	0			-18.7675	0.5566	0.4188	0.0103
-17.764	0	0	0			-18.7349	0.1658	0.1246	0.0025
-17.7306	0	0	0			-18.7022	0.0403	0.0299	0.0003
-17.6972	0	0	0			-18.6696	0.008	0.0061	0
-17.6638	0	0	0			-18.6369	0.0014	0.0009	0
-17.6304	0	0	0			-18.6043	0.001	0	0
-17.597	0	0	0			-18.5717	0.005	0	0
-17.5636	0	0	0			-18.539	0.025	0.0001	0
-17.5303	0	0	0			-18.5064	0.1016	0.0008	0
-17.4969	0	0	0			-18.4737	0.3342	0.0026	0
-17.4635	0	0	0			-18.4411	0.8919	0.0071	0
-17.4301	0	0	0			-18.4085	1.9302	0.0164	0
-17.3967	0	0	0			-18.3758	3.3883	0.0282	0
-17.3633	0	0	0			-18.3432	4.8243	0.0408	0.0002
-17.3299	0	0	0			-18.3105	5.5715	0.0469	0.0003
-17.2965	0	0	0			-18.2779	5.2194	0.044	0.0003
-17.2631	0	0	0			-18.2453	3.9661	0.0337	0
-17.2297	0	0	0			-18.2126	2.4445	0.0204	0
-17.1963	0	0	0			-18.18	1.2221	0.01	0
-17.163	0	0	0			-18.1473	0.4957	0.0039	0
-17.1296	0	0	0			-18.1147	0.1641	0.0012	0
-17.0962	0	0	0			-18.0821	0.0503	0.0003	0
-17.0628	0	0	0			-18.0494	0.0424	0.0002	0
-17.0294	0	0	0			-18.0168	0.1304	0.0006	0
-16.996	0	0	0			-17.9842	0.4078	0.0018	0
-16.9626	0	0	0			-17.9515	1.0462	0.0048	0
-16.9292	0	0	0			-17.9189	2.1776	0.0101	0
-16.8958	0	0	0			-17.8862	3.6764	0.0172	0
-16.8624	0	0	0			-17.8536	5.0345	0.0237	0
-16.8291	0	0	0			-17.821	5.5924	0.0264	0
-16.7957	0	0	0			-17.7883	5.04	0.0237	0
-16.7623	0	0	0			-17.7557	3.6906	0.0172	0
-16.7289	0	0	0			-17.723	2.2213	0.0105	0
-16.6955	0	0	0			-17.6904	1.1961	0.0068	0
-16.6621	0.002	0	0			-17.6578	0.864	0.0086	0
-16.6287	0.0419	0.0008	0			-17.6251	1.278	0.0183	0
-16.5953	0.4092	0.0062	0			-17.5925	2.4024	0.0369	0
-16.5619	1.9588	0.0299	0.0005			-17.5598	4.0363	0.0637	0.0001
-16.5285	4.8863	0.0744	0.0014			-17.5272	5.7716	0.0918	0.0006
-16.4952	6.5991	0.0998	0.0019			-17.4946	7.2676	0.1139	0.0011
-16.4618	5.3738	0.0809	0.0014			-17.4619	8.6474	0.1367	0.0013
-16.4284	4.6442	0.0686	0.0013			-17.4293	10.4576	0.1643	0.001
-16.395	5.0591	0.0744	0.0015			-17.3967	13.0821	0.2036	0.0022
-16.3616	3.7829	0.0548	0.001			-17.364	16.2516	0.25	0.0035
-16.3282	3.3534	0.0476	0.0009			-17.3314	19.1937	0.2905	0.0042
-16.2948	5.0282	0.0709	0.0011			-17.2987	21.1743	0.3149	0.005
-16.2614	5.6999	0.0794	0.0012			-17.2661	21.9084	0.3202	0.0051
-16.228	5.6924	0.0786	0.0013			-17.2335	21.7244	0.3142	0.0046
-16.1946	4.7277	0.0647	0.0011			-17.2008	21.4781	0.3062	0.0044
-16.1612	2.1469	0.0294	0.0007			-17.1682	21.9809	0.3125	0.0049
-16.1279	0.4484	0.0062	0			-17.1355	23.1018	0.3274	0.0063
-16.0945	0.0414	0.0008	0			-17.1029	23.5115	0.3325	0.0063
-16.0611	0.0017	0	0			-17.0703	21.7008	0.3062	0.0059
-16.0277	0	0	0			-17.0376	17.3874	0.2448	0.0046
-15.9943	0	0	0			-17.005	11.8165	0.1661	0.0021
-15.9609	0	0	0			-16.9723	6.7322	0.0938	0.0001
-15.9275	0	0	0			-16.9397	3.1946	0.0448	0
-15.8941	0	0	0			-16.9071	1.2569	0.0173	0
-15.8607	0	0	0			-16.8744	0.4086	0.0055	0
-15.8273	0	0	0			-16.8418	0.1094	0.0012	0
-15.794	0	0	0			-16.8091	0.0241	0	0
-15.7606	0	0	0			-16.7765	0.0043	0	0
-15.7272	0	0	0			-16.7439	0.0006	0	0
-15.6938	0	0	0			-16.7112	0.0001	0	0
-15.6604	0	0	0			-16.6786	0	0	0
-15.627	0	0	0			-16.646	0	0	0
-15.5936	0	0	0			-16.6133	0	0	0
-15.5602	0	0	0			-16.5807	0	0	0
-15.5268	0	0	0			-16.548	0	0	0
-15.4934	0	0	0			-16.5154	0	0	0
-15.46	0	0	0			-16.4828	0	0	0
-15.4267	0	0	0			-16.4501	0	0	0
-15.3933	0	0	0			-16.4175	0	0	0
-15.3599	0	0	0			-16.3848	0	0	0
-15.3265	0	0	0			-16.3522	0	0	0
-15.2931	0	0	0			-16.3196	0	0	0
-15.2597	0	0	0			-16.2869	0	0	0
-15.2263	0	0	0			-16.2543	0	0	0
-15.1929	0	0	0			-16.2216	0	0	0
-15.1595	0	0	0			-16.189	0	0	0
-15.1261	0	0	0			-16.1564	0	0	0
-15.0928	0	0	0			-16.1237	0	0	0
-15.0594	0	0	0			-16.0911	0	0	0
-15.026	0	0	0			-16.0584	0	0	0
-14.9926	0	0	0			-16.0258	0	0	0
-14.9592	0	0	0			-15.9932	0	0	0
-14.9258	0	0	0			-15.9605	0	0	0
-14.8924	0	0	0			-15.9279	0	0	0
-14.859	0	0	0			-15.8953	0	0	0
-14.8256	0	0	0			-15.8626	0	0	0
-14.7922	0	0	0			-15.83	0	0	0
-14.7589	0	0	0			-15.7973	0	0	0
-14.7255	0	0	0			-15.7647	0	0	0
-14.6921	0	0	0			-15.7321	0	0	0
-14.6587	0	0	0			-15.6994	0	0	0
-14.6253	0	0	0			-15.6668	0	0	0
-14.5919	0	0	0			-15.6341	0	0	0
-14.5585	0	0	0			-15.6015	0	0	0
-14.5251	0	0	0			-15.5689	0	0	0
-14.4917	0	0	0			-15.5362	0	0	0
-14.4583	0	0	0			-15.5036	0	0	0
-14.4249	0	0	0			-15.4709	0	0	0
-14.3916	0	0	0			-15.4383	0	0	0
-14.3582	0	0	0			-15.4057	0	0	0
-14.3248	0	0	0			-15.373	0.0001	0	0
-14.2914	0	0	0			-15.3404	0.001	0	0
-14.258	0.0003	0	0			-15.3078	0.006	0	0
-14.2246	0.0085	0	0			-15.2751	0.0294	0.0012	0
-14.1912	0.1306	0.0056	0			-15.2425	0.1169	0.0051	0
-14.1578	0.9554	0.0414	0.0013			-15.2098	0.3785	0.0162	0
-14.1244	3.4647	0.1515	0.0058			-15.1772	0.9996	0.0439	0.0006
-14.091	6.4749	0.2827	0.0107			-15.1446	2.168	0.0945	0.0035
-14.0577	6.8772	0.2992	0.0113			-15.1119	3.9155	0.1721	0.0054
-14.0243	5.9916	0.2593	0.0095			-15.0793	6.0498	0.2675	0.0086
-13.9909	5.6125	0.2423	0.009			-15.0466	8.3838	0.3697	0.0133
-13.9575	4.7406	0.2036	0.0073			-15.014	11.0837	0.4868	0.0169
-13.9241	5.3432	0.2279	0.0082			-14.9814	14.5954	0.6381	0.0233
-13.8907	6.6851	0.284	0.0107			-14.9487	18.9904	0.8243	0.0291
-13.8573	6.6746	0.2821	0.0107			-14.9161	23.4318	1.0105	0.0354
-13.8239	4.7324	0.1997	0.0073			-14.8834	26.5695	1.1392	0.0398
-13.7905	1.8422	0.0772	0.0029			-14.8508	27.6647	1.1807	0.0409
-13.7571	0.3391	0.0142	0.0001			-14.8182	27.2648	1.1603	0.041
-13.7237	0.0816	0.0008	0			-14.7855	26.5666	1.1282	0.0403
-13.6904	0.4202	0.0012	0			-14.7529	26.0915	1.1009	0.0403
-13.657	1.6349	0.0056	0			-14.7202	25.2133	1.043	0.0381
-13.6236	3.6105	0.0128	0.0002			-14.6876	23.0821	0.91	0.0337
-13.5902	5.405	0.0188	0.0002			-14.655	19.7641	0.7021	0.0258
-13.5568	6.5276	0.0216	0.0003			-14.6223	16.29	0.4716	0.0159
-13.5234	6.4757	0.0215	0.0003			-14.5897	13.8062	0.2777	0.0093
-13.49	5.8382	0.019	0.0003			-14.5571	12.9175	0.1528	0.004
-13.4566	5.8218	0.0192	0.0002			-14.5244	13.648	0.0904	0.0018
-13.4232	6.3093	0.02	0.0003			-14.4918	15.6382	0.0693	0.0006
-13.3898	6.724	0.0216	0.0007			-14.4591	18.325	0.0688	0.0005
-13.3565	5.7918	0.0182	0.0005			-14.4265	21.136	0.0743	0.0003
-13.3231	3.5535	0.0108	0			-14.3939	23.6081	0.0806	0.0003
-13.2897	1.3914	0.0044	0			-14.3612	25.3295	0.0847	0.0003
-13.2563	0.3022	0.0008	0			-14.3286	25.8982	0.0865	0.0004
-13.2229	0.0327	0	0			-14.2959	25.1085	0.0831	0.0003
-13.1895	0.0016	0	0			-14.2633	23.2178	0.0767	0.0003
-13.1561	0	0	0			-14.2307	20.8765	0.0699	0
-13.1227	0	0	0			-14.198	18.6043	0.0673	0.0004
-13.0893	0	0	0			-14.1654	16.3936	0.0732	0.001
-13.0559	0	0	0			-14.1327	14.0224	0.0923	0.0022
-13.0226	0	0	0			-14.1001	11.6216	0.1268	0.0042
-12.9892	0	0	0			-14.0675	9.5904	0.1691	0.0063
-12.9558	0	0	0			-14.0348	8.0083	0.1971	0.0079
-12.9224	0	0	0			-14.0022	6.5109	0.1941	0.008
-12.889	0	0	0			-13.9695	4.8064	0.1565	0.0064
-12.8556	0	0	0			-13.9369	3.0479	0.103	0.0042
-12.8222	0	0	0			-13.9043	1.6215	0.0553	0.0022
-12.7888	0	0	0			-13.8716	0.773	0.024	0.0007
-12.7554	0	0	0			-13.839	0.5576	0.0089	0.0002
-12.722	0	0	0			-13.8064	1.0793	0.0037	0
-12.6886	0	0	0			-13.7737	2.6669	0.0046	0
-12.6553	0	0	0			-13.7411	5.6803	0.0091	0
-12.6219	0	0	0			-13.7084	9.9197	0.016	0
-12.5885	0	0	0			-13.6758	14.1396	0.0231	0.0003
-12.5551	0	0	0			-13.6432	16.445	0.0269	0.0006
-12.5217	0	0	0			-13.6105	15.6052	0.0253	0.0006
-12.4883	0	0	0			-13.5779	12.0811	0.0195	0.0003
-12.4549	0	0	0			-13.5452	7.6293	0.0119	0
-12.4215	0	0	0			-13.5126	3.9294	0.006	0
-12.3881	0	0	0			-13.48	1.6501	0.0023	0
-12.3547	0	0	0			-13.4473	0.5648	0.0006	0
-12.3214	0	0	0			-13.4147	0.1575	0.0002	0
-12.288	0	0	0			-13.382	0.0358	0	0
-12.2546	0	0	0			-13.3494	0.0066	0	0
-12.2212	0	0	0			-13.3168	0.001	0	0
-12.1878	0	0	0			-13.2841	0.0001	0	0
-12.1544	0	0	0			-13.2515	0	0	0
-12.121	0	0	0			-13.2189	0	0	0
-12.0876	0	0	0			-13.1862	0	0	0
-12.0542	0	0	0			-13.1536	0	0	0
-12.0208	0	0	0			-13.1209	0	0	0
-11.9874	0	0	0			-13.0883	0	0	0
-11.9541	0	0	0			-13.0557	0	0	0
-11.9207	0	0	0			-13.023	0	0	0
-11.8873	0	0	0			-12.9904	0	0	0
-11.8539	0	0	0			-12.9577	0	0	0
-11.8205	0	0	0			-12.9251	0	0	0
-11.7871	0	0	0			-12.8925	0	0	0
-11.7537	0	0	0			-12.8598	0	0	0
-11.7203	0	0	0			-12.8272	0	0	0
-11.6869	0	0	0			-12.7945	0	0	0
-11.6535	0	0	0			-12.7619	0	0	0
-11.6202	0	0	0			-12.7293	0	0	0
-11.5868	0	0	0			-12.6966	0	0	0
-11.5534	0	0	0			-12.664	0	0	0
-11.52	0	0	0			-12.6313	0	0	0
-11.4866	0	0	0			-12.5987	0	0	0
-11.4532	0	0	0			-12.5661	0	0	0
-11.4198	0	0	0			-12.5334	0	0	0
-11.3864	0.0009	0	0			-12.5008	0	0	0
-11.353	0.019	0.0024	0			-12.4682	0.0001	0	0
-11.3196	0.1951	0.0212	0.002			-12.4355	0.0009	0	0
-11.2863	1.0024	0.1113	0.0104			-12.4029	0.0054	0	0
-11.2529	2.8122	0.3109	0.0279			-12.3702	0.0269	0.0021	0
-11.2195	5.0905	0.5553	0.0455			-12.3376	0.109	0.0114	0.0005
-11.1861	7.2317	0.7741	0.0565			-12.305	0.3598	0.0384	0.0026
-11.1527	8.5337	0.9029	0.0617			-12.2723	0.9743	0.1042	0.0081
-11.1193	8.7558	0.9259	0.0629			-12.2397	2.1885	0.2364	0.0194
-11.0859	8.7775	0.9298	0.0633			-12.207	4.1613	0.449	0.0364
-11.0525	8.2749	0.8728	0.06			-12.1744	6.9254	0.7435	0.0598
-11.0191	5.9348	0.6228	0.0433			-12.1418	10.5442	1.1238	0.0859
-10.9857	2.6024	0.2716	0.0189			-12.1091	15.2578	1.6143	0.117
-10.9523	0.5979	0.0623	0.0045			-12.0765	21.1811	2.2275	0.1566
-10.919	0.0654	0.0066	0.0001			-12.0438	27.6646	2.9001	0.1996
-10.8856	0.0032	0	0			-12.0112	33.1515	3.4702	0.238
-10.8522	0.0001	0	0			-11.9786	35.982	3.7664	0.2581
-10.8188	0	0	0			-11.9459	35.4398	3.712	0.2544
-10.7854	0	0	0			-11.9133	32.0188	3.3573	0.231
-10.752	0	0	0			-11.8807	26.8116	2.8142	0.1944
-10.7186	0	0	0			-11.848	20.8072	2.1866	0.1515
-10.6852	0	0	0			-11.8154	14.7416	1.5496	0.1075
-10.6518	0	0	0			-11.7827	9.296	0.9768	0.0678
-10.6184	0	0	0			-11.7501	5.0803	0.5333	0.0374
-10.5851	0	0	0			-11.7175	2.3543	0.246	0.0165
-10.5517	0	0	0			-11.6848	0.9111	0.0946	0.0056
-10.5183	0	0	0			-11.6522	0.2915	0.03	0.0013
-10.4849	0	0	0			-11.6195	0.0766	0.0073	0
-10.4515	0	0	0			-11.5869	0.0165	0.0013	0
-10.4181	0	0	0			-11.5543	0.0029	0	0
-10.3847	0	0	0			-11.5216	0.0004	0	0
-10.3513	0	0	0			-11.489	0	0	0
-10.3179	0	0	0			-11.4563	0	0	0
-10.2845	0	0	0			-11.4237	0	0	0
-10.2511	0	0	0			-11.3911	0	0	0
-10.2178	0	0	0			-11.3584	0	0	0
-10.1844	0.0002	0	0			-11.3258	0.0001	0	0
-10.151	0.0059	0	0			-11.2931	0.0005	0	0
-10.1176	0.1055	0.0018	0			-11.2605	0.0035	0	0
-10.0842	0.8769	0.016	0.0016			-11.2279	0.0185	0	0
-10.0508	3.5214	0.0626	0.0057			-11.1952	0.0784	0.0011	0
-10.0174	7.2264	0.1289	0.0108			-11.1626	0.2705	0.0046	0
-9.98396	8.7707	0.1544	0.0126			-11.13	0.7618	0.0128	0.0005
-9.95056	8.3128	0.1456	0.0115			-11.0973	1.7656	0.0301	0.0017
-9.91716	8.1598	0.1422	0.011			-11.0647	3.4248	0.0596	0.0039
-9.88386	8.9728	0.156	0.0122			-11.032	5.745	0.1044	0.0085
-9.85046	8.1082	0.1404	0.0112			-10.9994	8.7798	0.1715	0.0137
-9.81706	4.4196	0.0762	0.006			-10.9668	12.9127	0.2824	0.0221
-9.78366	1.2424	0.021	0.0016			-10.9341	18.6182	0.4633	0.0365
-9.75026	0.1649	0.0026	0.0001			-10.9015	25.5268	0.7185	0.058
-9.71686	0.0098	0	0			-10.8688	31.8692	0.9949	0.0802
-9.68346	0.0003	0	0			-10.8362	35.4885	1.1957	0.0957
-9.65006	0	0	0			-10.8036	35.6928	1.2414	0.0997
-9.61666	0	0	0			-10.7709	33.7245	1.1313	0.0906
-9.58326	0	0	0			-10.7383	31.1308	0.9334	0.0738
-9.54996	0	0	0			-10.7056	28.0785	0.7219	0.0575
-9.51656	0	0	0			-10.673	23.7013	0.5274	0.0415
-9.48316	0	0	0			-10.6404	17.7695	0.3568	0.0279
-9.44976	0	0	0			-10.6077	11.3995	0.2153	0.0161
-9.41636	0	0	0			-10.5751	6.1282	0.1113	0.0077
-9.38296	0	0	0			-10.5424	2.7312	0.0488	0.0024
-9.34956	0	0	0			-10.5098	1.0034	0.0176	0.0002
-9.31616	0	0	0			-10.4772	0.3029	0.0048	0
-9.28276	0.0002	0	0			-10.4445	0.075	0.0007	0
-9.24936	0.0066	0.0022	0.0002			-10.4119	0.0152	0	0
-9.21596	0.092	0.0275	0.0038			-10.3793	0.0025	0	0
-9.18266	0.6066	0.1806	0.0254			-10.3466	0.0004	0	0
-9.14926	1.9923	0.5938	0.0822			-10.314	0.0004	0	0
-9.11586	3.4992	1.0432	0.1396			-10.2813	0.0023	0	0
-9.08246	3.8139	1.1367	0.1458			-10.2487	0.0124	0.0032	0
-9.04906	3.4197	1.0174	0.1229			-10.2161	0.0555	0.0164	0.0017
-9.01566	3.3431	0.9931	0.1105			-10.1834	0.2007	0.0587	0.0073
-8.98226	3.4568	1.0233	0.1058			-10.1508	0.5889	0.1756	0.0241
-8.94886	3.6197	1.0604	0.1011			-10.1181	1.4035	0.4216	0.0588
-8.91546	4.6088	1.3151	0.114			-10.0855	2.7233	0.8198	0.1147
-8.88206	6.7222	1.8754	0.156			-10.0529	4.3337	1.3035	0.182
-8.84876	8.4175	2.3273	0.202			-10.0202	5.7708	1.7327	0.2396
-8.81536	8.0742	2.1989	0.2093			-9.98758	6.7703	2.0238	0.2732
-8.78196	5.9865	1.5441	0.1587			-9.95488	7.7557	2.2978	0.2936
-8.74856	3.5036	0.7532	0.0826			-9.92228	9.702	2.8319	0.334
-8.71516	2.5544	0.316	0.0391			-9.88968	13.3177	3.822	0.4214
-8.68176	3.1854	0.2558	0.0352			-9.85698	18.4188	5.1726	0.5467
-8.64836	3.9524	0.2931	0.0377			-9.82438	24.2451	6.6091	0.6761
-8.61496	4.8168	0.3495	0.0406			-9.79178	30.2063	7.9264	0.7891
-8.58156	5.7835	0.433	0.0486			-9.75908	35.9096	9.0446	0.8795
-8.54816	6.5832	0.5211	0.0589			-9.72648	40.5218	9.8095	0.9393
-8.51476	6.9645	0.5646	0.0633			-9.69378	42.7788	9.9044	0.9421
-8.48146	6.8965	0.5586	0.062			-9.66118	42.0331	9.0834	0.8645
-8.44806	6.3852	0.5225	0.0588			-9.62858	38.9852	7.4664	0.7163
-8.41466	5.4674	0.4607	0.0527			-9.59588	35.0963	5.5273	0.5379
-8.38126	3.8637	0.3315	0.039			-9.56328	31.5109	3.7899	0.3754
-8.34786	1.7295	0.1489	0.0179			-9.53058	28.7302	2.5621	0.2606
-8.31446	0.4026	0.0347	0.0042			-9.49798	26.9588	1.8794	0.1955
-8.28106	0.0444	0.0038	0.0002			-9.46538	26.2269	1.5995	0.1718
-8.24766	0.0022	0	0			-9.43268	26.1545	1.5347	0.1685
-8.21426	0	0	0			-9.40008	26.0537	1.5281	0.172
-8.18086	0	0	0			-9.36738	25.5112	1.5108	0.1729
-8.14756	0	0	0			-9.33478	24.7037	1.486	0.1736
-8.11416	0	0	0			-9.30218	24.0882	1.4926	0.1757
-8.08076	0	0	0			-9.26948	23.9367	1.5582	0.1834
-8.04736	0	0	0			-9.23688	24.0419	1.6606	0.1955
-8.01396	0	0	0			-9.20418	23.595	1.7209	0.2016
-7.98056	0	0	0			-9.17158	21.5348	1.6359	0.1917
-7.94716	0	0	0			-9.13898	17.4728	1.3613	0.1592
-7.91376	0	0	0			-9.10628	12.3297	0.9682	0.1128
-7.88036	0	0	0			-9.07368	7.818	0.5867	0.0682
-7.84696	0.0002	0	0			-9.04108	5.2273	0.322	0.0368
-7.81366	0.0039	0.001	0.0001			-9.00838	4.6682	0.1944	0.0223
-7.78026	0.0418	0.0168	0.003			-8.97578	5.2261	0.158	0.0183
-7.74686	0.2296	0.0908	0.0166			-8.94308	5.6774	0.1517	0.0173
-7.71346	0.7269	0.2884	0.0511			-8.91048	5.2523	0.1353	0.0157
-7.68006	1.4317	0.5661	0.0988			-8.87788	3.987	0.1015	0.0107
-7.64666	1.8837	0.7412	0.1255			-8.84518	2.4623	0.0624	0.0066
-7.61326	2.0275	0.7936	0.1288			-8.81258	1.2399	0.0327	0.0035
-7.57986	2.3928	0.9307	0.1432			-8.77988	0.5343	0.0245	0.0027
-7.54646	2.7101	1.0536	0.1554			-8.74728	0.2946	0.0542	0.0086
-7.51306	2.295	0.8997	0.1245			-8.71468	0.4534	0.1602	0.0291
-7.47966	2.0575	0.8202	0.099			-8.68198	1.0592	0.4096	0.0746
-7.44636	2.4476	0.9863	0.1068			-8.64938	2.1853	0.8537	0.1554
-7.41296	2.514	1.025	0.1018			-8.61668	3.687	1.4412	0.2633
-7.37956	2.7378	1.1405	0.1092			-8.58408	5.0618	1.9789	0.3614
-7.34616	4.3312	1.8447	0.1941			-8.55148	5.6918	2.2246	0.4054
-7.31276	7.1974	3.1214	0.3633			-8.51878	5.3872	2.1081	0.3798
-7.27936	10.1	4.4065	0.5421			-8.48618	4.7111	1.8529	0.3188
-7.24596	9.9623	4.3138	0.5602			-8.45348	4.7122	1.8721	0.2894
-7.21256	6.9907	2.9636	0.4269			-8.42088	6.2848	2.528	0.3478
-7.17916	4.7004	1.9233	0.3212			-8.38828	9.6614	3.919	0.5045
-7.14576	3.6406	1.445	0.2673			-8.35558	14.33	5.8514	0.7264
-7.11246	2.9449	1.154	0.2171			-8.32298	19.3671	7.9629	0.9654
-7.07906	2.6384	1.0313	0.1905			-8.29038	23.9789	9.9333	1.1846
-7.04566	2.6518	1.0366	0.1856			-8.25768	27.8784	11.6395	1.3793
-7.01226	2.8528	1.1146	0.1916			-8.22508	31.1758	13.1079	1.5556
-6.97886	3.4911	1.3674	0.2347			-8.19238	33.8757	14.3114	1.7124
-6.94546	4.116	1.6331	0.294			-8.15978	35.4865	15.0157	1.8167
-6.91206	4.8621	1.9286	0.3639			-8.12718	35.1713	14.8645	1.8196
-6.87866	6.3602	2.4654	0.4731			-8.09448	32.3961	13.6433	1.6974
-6.84526	8.4136	3.2157	0.6217			-8.06188	27.6092	11.5607	1.4883
-6.81186	9.5821	3.6511	0.7212			-8.02918	22.3493	9.2647	1.2839
-6.77856	9.432	3.5629	0.7233			-7.99658	18.5027	7.5405	1.1877
-6.74516	8.9265	3.3858	0.7061			-7.96398	17.1765	6.8542	1.2479
-6.71176	9.1683	3.6431	0.7921			-7.93128	18.1411	7.1363	1.4303
-6.67836	9.6727	4.0042	0.8887			-7.89868	20.336	7.9791	1.6613
-6.64496	8.7763	3.6193	0.7759			-7.86598	22.9467	9.0616	1.8921
-6.61156	8.4929	3.3596	0.6629			-7.83338	26.0108	10.3679	2.127
-6.57816	9.6226	3.7114	0.6673			-7.80078	29.9006	11.9815	2.3865
-6.54476	10.5487	4.0958	0.6613			-7.76808	34.1731	13.6804	2.6326
-6.51136	11.552	4.5863	0.6666			-7.73548	37.1849	14.7992	2.7545
-6.47796	12.553	5.0727	0.6775			-7.70288	37.3103	14.7352	2.6696
-6.44456	13.1979	5.3937	0.6715			-7.67018	34.7754	13.6369	2.4403
-6.41126	12.3978	5.1057	0.6059			-7.63758	32.1237	12.563	2.2966
-6.37786	10.4497	4.3399	0.5132			-7.60488	32.5678	12.8097	2.495
-6.34446	9.0646	3.8009	0.4694			-7.57228	37.5865	14.9467	3.1252
-6.31106	8.4742	3.5561	0.4835			-7.53968	45.8356	18.3875	4.008
-6.27766	9.1293	3.8227	0.658			-7.50698	54.2814	21.8696	4.8043
-6.24426	11.1001	4.6457	1.0053			-7.47438	60.5039	24.4013	5.2429
-6.21086	11.6125	4.8708	1.1843			-7.44168	64.011	25.8042	5.2721
-6.17746	10.1805	4.2723	1.0608			-7.40908	65.5705	26.4315	5.0231
-6.14406	10.0806	4.1969	0.9743			-7.37648	65.9096	26.6016	4.6535
-6.11066	10.4299	4.3651	0.9578			-7.34378	65.4709	26.4728	4.2778
-6.07736	8.9552	3.8396	0.801			-7.31118	64.9173	26.2695	3.9741
-6.04396	6.4386	2.8437	0.5287			-7.27848	65.0533	26.3047	3.8045
-6.01056	4.6127	2.0665	0.3405			-7.24588	66.113	26.6822	3.7802
-5.97716	4.5676	1.977	0.3301			-7.21328	67.4514	27.1714	3.8488
-5.94376	6.0773	2.4151	0.4607			-7.18058	68.0106	27.3778	3.9353
-5.91036	8.1062	2.9368	0.6304			-7.14798	67.0043	27.01	3.9844
-5.87696	9.2322	3.1214	0.7015			-7.11528	64.3178	26.027	3.9869
-5.84356	8.9615	2.6865	0.6173			-7.08268	60.5255	24.624	3.9756
-5.81016	9.1306	2.0416	0.4953			-7.05008	56.562	23.1187	3.999
-5.77676	11.5238	2.0405	0.5253			-7.01738	53.2263	21.7915	4.0798
-5.74336	14.6164	2.5845	0.6662			-6.98478	50.8978	20.7839	4.2018
-5.71006	16.5986	3.154	0.8069			-6.95218	49.628	20.1197	4.3181
-5.67666	17.6879	3.6141	0.9637			-6.91948	49.3116	19.7311	4.3851
-5.64326	16.7156	3.6632	1.0295			-6.88688	49.6911	19.4387	4.3726
-5.60986	12.7321	3.1973	0.8999			-6.85418	50.3994	18.9716	4.2686
-5.57646	9.6842	2.8426	0.769			-6.82158	51.2319	18.1379	4.0828
-5.54306	9.67	3.0341	0.7691			-6.78898	52.3572	16.9834	3.85
-5.50966	11.0747	3.5817	0.7863			-6.75628	54.0888	15.7929	3.6289
-5.47626	12.2216	3.9576	0.7641			-6.72368	56.3845	14.8864	3.4715
-5.44286	12.8007	3.8706	0.8016			-6.69098	58.6867	14.3966	3.4082
-5.40946	12.9769	3.4904	0.8676			-6.65838	60.3973	14.2459	3.4454
-5.37616	11.5828	2.9115	0.7836			-6.62578	61.4912	14.3038	3.5946
-5.34276	9.3457	2.267	0.6243			-6.59308	62.5279	14.5226	3.8673
-5.30936	7.7693	1.6731	0.5114			-6.56048	63.9692	14.9287	4.2429
-5.27596	7.0467	1.3304	0.4391			-6.52778	65.565	15.5198	4.6362
-5.24256	6.9043	1.4498	0.4763			-6.49518	66.5914	16.2221	4.9037
-5.20916	7.2555	1.7754	0.5723			-6.46258	66.7265	16.9478	4.9377
-5.17576	8.2692	1.9297	0.6579			-6.42988	66.4947	17.6218	4.7513
-5.14236	9.5243	1.9813	0.7961			-6.39728	66.7177	18.1666	4.4706
-5.10896	10.2444	1.9818	1.0577			-6.36468	67.6219	18.4821	4.2467
-5.07556	10.5026	2.0112	1.5206			-6.33198	68.551	18.4561	4.1414
-5.04226	9.7871	1.9812	2.0763			-6.29938	68.4658	18.0244	4.1253
-5.00886	9.4169	1.977	2.9496			-6.26668	66.6697	17.1982	4.1472
-4.97546	11.5404	2.1748	4.0187			-6.23408	63.0913	16.0289	4.2007
-4.94206	13.2232	2.121	4.3286			-6.20148	57.937	14.5478	4.3197
-4.90866	11.2457	1.7277	3.87			-6.16878	51.2728	12.7613	4.492
-4.87526	7.7603	1.3509	3.2601			-6.13618	43.2336	10.7506	4.624
-4.84186	5.3639	1.0816	2.6638			-6.10348	34.6874	8.7774	4.6115
-4.80846	4.7191	0.9986	2.4722			-6.07088	27.4428	7.2708	4.5128
-4.77506	5.4469	1.126	2.7617			-6.03828	23.5937	6.6846	4.6397
-4.74166	6.0608	1.2371	2.841			-6.00558	24.5379	7.299	5.4335
-4.70826	6.5693	1.3737	2.8915			-5.97298	30.2615	9.0383	7.1804
-4.67496	8.0282	1.7253	3.5328			-5.94028	39.0917	11.3612	9.7519
-4.64156	9.8045	1.9961	4.6453			-5.90768	48.1502	13.3839	12.5694
-4.60816	9.9926	1.8513	5.3659			-5.87508	54.6268	14.304	14.884
-4.57476	8.1756	1.5241	4.6967			-5.84238	57.1803	13.821	16.1466
-4.54136	5.468	1.1518	2.93			-5.80978	56.3442	12.2198	16.1631
-4.50796	3.7705	0.8397	1.551			-5.77708	53.6675	10.0744	14.9983
-4.47456	4.4338	0.9165	1.3972			-5.74448	50.4693	7.9037	12.9069
-4.44116	5.9164	1.2017	1.7925			-5.71188	47.2051	6.0518	10.4
-4.40776	5.8392	1.205	1.6912			-5.67918	43.7466	4.7456	8.2252
-4.37436	5.1175	1.0609	1.1917			-5.64658	40.2089	4.1482	7.1423
-4.34106	6.7713	1.3786	1.1274			-5.61398	37.5089	4.3238	7.6142
-4.30766	10.7288	2.1433	1.5039			-5.58128	36.9693	5.1862	9.648
-4.27426	13.5745	2.6709	1.7433			-5.54868	39.3213	6.4845	12.8103
-4.24086	13.4391	2.6115	1.7317			-5.51598	44.1793	7.8865	16.392
-4.20746	11.0199	2.1431	1.5705			-5.48338	50.3534	9.1126	19.6496
-4.17406	7.4698	1.4855	1.2984			-5.45078	56.3518	10.0235	21.9695
-4.14066	5.3658	1.066	1.3658			-5.41808	60.6926	10.5961	22.9287
-4.10726	5.4272	0.9844	1.8495			-5.38548	62.4373	10.8896	22.4406
-4.07386	5.792	0.9859	2.2909			-5.35278	61.9755	11.0358	20.9065
-4.04046	5.7685	0.999	2.5558			-5.32018	61.0457	11.2244	19.102
-4.00706	5.286	0.9709	2.5101			-5.28758	61.4085	11.5763	17.6984
-3.97376	3.7621	0.7455	1.8296			-5.25488	63.3994	12.0306	16.8745
-3.94036	1.9313	0.3972	0.9585			-5.22228	66.0202	12.4218	16.4308
-3.90696	1.2874	0.1976	0.5937			-5.18958	68.2553	12.665	16.162
-3.87356	2.3825	0.2829	0.8054			-5.15698	69.7817	12.8132	16.0287
-3.84016	4.321	0.533	1.4909			-5.12438	70.4136	12.9007	15.9865
-3.80676	5.0465	0.6652	2.2501			-5.09168	69.4859	12.8137	15.831
-3.77336	4.4977	0.6699	2.4743			-5.05908	66.1688	12.3572	15.2898
-3.73996	4.5606	0.8429	2.4969			-5.02638	60.2438	11.4274	14.2744
-3.70656	5.3938	1.1521	2.4669			-4.99378	52.4823	10.1107	13.0151
-3.67316	5.5275	1.2756	1.8787			-4.96118	44.4084	8.6705	11.9744
-3.63986	4.3888	1.1441	1.0846			-4.92848	37.5555	7.4036	11.5029
-3.60646	2.8458	0.884	0.6731			-4.89588	32.4789	6.4418	11.4686
-3.57306	2.5901	0.8375	0.9154			-4.86328	28.3195	5.6342	11.2186
-3.53966	3.5677	1.0999	1.5075			-4.83058	23.6445	4.7099	10.0763
-3.50626	3.9318	1.261	1.5993			-4.79798	17.937	3.5803	7.9676
-3.47286	3.9358	1.3912	1.3818			-4.76528	12.218	2.4557	5.5712
-3.43946	4.6943	1.8053	1.4182			-4.73268	8.2866	1.7157	3.8875
-3.40606	5.5262	2.214	1.5275			-4.70008	7.5124	1.6515	3.6654
-3.37266	6.0456	2.3291	1.677			-4.66738	10.086	2.2978	5.0648
-3.33926	6.9103	2.2681	2.0386			-4.63478	14.835	3.3826	7.5598
-3.30596	7.8003	1.9539	2.464			-4.60208	19.6299	4.4216	10.1156
-3.27256	8.645	1.7082	2.815			-4.56948	22.5169	4.9945	11.7225
-3.23916	11.0095	2.0315	3.3484			-4.53688	22.9831	5.056	12.0174
-3.20576	14.1489	2.4943	3.7662			-4.50418	22.152	4.9519	11.451
-3.17236	16.2526	2.5764	3.5864			-4.47158	21.6256	5.0965	10.7875
-3.13896	18.2923	2.389	3.3067			-4.43888	22.1631	5.6471	10.4583
-3.10556	19.5847	2.318	3.218			-4.40628	23.4399	6.4688	10.3599
-3.07216	17.1335	2.4515	3.0675			-4.37368	24.8288	7.3781	10.1767
-3.03876	12.7679	2.5718	3.0015			-4.34098	26.164	8.3073	9.752
-3.00536	9.756	2.5118	2.9003			-4.30838	27.7614	9.2676	9.1821
-2.97196	8.3172	2.3507	2.4634			-4.27578	29.9754	10.1783	8.6614
-2.93866	8.6332	2.4836	2.4799			-4.24308	33.0518	10.9029	8.3718
-2.90526	9.7493	2.8582	3.3024			-4.21048	37.4047	11.4888	8.5242
-2.87186	10.3785	3.0448	4.3637			-4.17778	43.5856	12.2427	9.351
-2.83846	11.2342	3.0825	5.6539			-4.14518	51.5288	13.4374	10.8806
-2.80506	11.8904	3.1743	6.3403			-4.11258	59.931	14.9154	12.723
-2.77166	11.3029	3.2383	5.7527			-4.07988	66.8851	16.1729	14.2188
-2.73826	10.3762	3.1737	5.0391			-4.04728	71.3243	16.8415	14.9243
-2.70486	10.0726	3.1453	4.8706			-4.01458	73.596	16.9927	14.923
-2.67146	10.4564	3.2853	5.0749			-3.98198	74.5698	16.9718	14.6728
-2.63806	11.9771	3.6045	6.0417			-3.94938	74.5334	17.0259	14.5844
-2.60476	13.8252	3.9194	7.3192			-3.91668	73.135	17.1216	14.7758
-2.57136	13.8378	4.1859	6.9722			-3.88408	70.2226	17.0703	15.2223
-2.53796	12.1237	4.3464	5.1491			-3.85138	66.6617	16.7983	16.1023
-2.50456	9.6046	3.9003	3.4151			-3.81878	64.3461	16.5429	17.9477
-2.47116	8.0424	3.5393	2.4504			-3.78618	65.0995	16.7107	21.3221
-2.43776	9.1318	4.2147	2.5001			-3.75348	69.1203	17.486	26.188
-2.40436	10.9023	5.0653	2.9174			-3.72088	74.3907	18.5853	31.5244
-2.37096	11.0198	5.0369	2.9227			-3.68818	77.7908	19.4236	35.6528
-2.33756	9.4789	4.1635	2.4957			-3.65558	77.033	19.5146	37.1287
-2.30416	8.3125	3.6408	2.0692			-3.62298	71.8108	18.7315	35.5362
-2.27076	9.1115	4.2076	2.1134			-3.59028	63.468	17.2406	31.5811
-2.23746	9.8142	4.6721	2.2178			-3.55768	54.0091	15.3784	26.5732
-2.20406	10.3074	4.9319	2.3239			-3.52508	45.5851	13.6514	21.9065
-2.17066	11.2998	5.2559	2.5625			-3.49238	40.3772	12.7651	18.7789
-2.13726	11.3118	4.9123	2.3695			-3.45978	39.9608	13.3499	17.8793
-2.10386	10.4191	4.105	1.7809			-3.42708	44.1938	15.4945	18.9901
-2.07046	10.7542	3.8909	1.4873			-3.39448	50.9245	18.5583	21.016
-2.03706	12.8308	4.589	1.5323			-3.36188	57.2469	21.5137	22.7056
-2.00366	13.8901	5.3614	1.6418			-3.32918	61.2829	23.5299	23.466
-1.97026	13.9484	6.0466	1.9171			-3.29658	62.9112	24.3254	23.5631
-1.93686	15.7227	7.444	2.3366			-3.26388	63.1345	24.0977	23.6388
-1.90356	17.1297	8.3794	2.3591			-3.23128	63.0772	23.2968	24.0929
-1.87016	14.9011	7.1622	1.7794			-3.19868	63.4767	22.4657	24.8221
-1.83676	12.3376	5.671	1.3378			-3.16598	64.6355	22.1235	25.3237
-1.80336	12.0089	5.3058	1.4086			-3.13338	66.4263	22.5328	25.0787
-1.76996	12.2202	5.0038	1.514			-3.10068	68.299	23.5225	23.9047
-1.73656	11.9888	4.4123	1.4753			-3.06808	69.5212	24.611	22.048
-1.70316	11.4311	4.1201	1.6025			-3.03548	69.6506	25.4322	19.979
-1.66976	10.281	4.0424	1.8915			-3.00278	68.8814	26.0409	18.0949
-1.63636	9.8893	4.3004	2.2138			-2.97018	67.9715	26.8278	16.582
-1.60296	9.3144	4.3723	2.0841			-2.93748	67.7924	28.1507	15.4271
-1.56966	7.4122	3.7368	1.4319			-2.90488	68.7796	29.9994	14.5375
-1.53626	5.6636	2.9497	0.9117			-2.87228	70.7143	31.9631	13.8027
-1.50286	5.1164	2.5661	0.7508			-2.83958	73.1301	33.5567	13.1678
-1.46946	6.1649	2.991	0.9028			-2.80698	75.9136	34.6221	12.6409
-1.43606	8.5384	4.2593	1.1806			-2.77438	79.2338	35.3152	12.236
-1.40266	9.7159	5.0836	1.1667			-2.74168	82.8789	35.7132	11.8867
-1.36926	9.4238	5.2353	0.9536			-2.70908	86.1127	35.6404	11.477
-1.33586	10.5631	6.0917	0.9248			-2.67638	88.3591	34.9923	10.9723
-1.30246	12.9688	7.2833	0.9811			-2.64378	89.615	34.0067	10.4762
-1.26906	15.019	7.5353	0.9578			-2.61118	89.9384	33.0591	10.1271
-1.23566	15.0778	6.5603	0.8989			-2.57848	88.8872	32.2875	9.9945
-1.20236	11.4215	4.689	0.8098			-2.54588	85.8232	31.5118	10.0543
-1.16896	7.481	3.3271	0.8494			-2.51318	80.6957	30.4913	10.2053
-1.13556	6.9266	3.4048	1.2433			-2.48058	74.3793	29.169	10.2919
-1.10216	8.5196	4.0224	2.2262			-2.44798	68.2859	27.7272	10.1586
-1.06876	10.4025	3.8924	4.3491			-2.41528	63.5795	26.4394	9.754
-1.03536	12.5296	3.1302	7.4654			-2.38268	60.5122	25.4965	9.152
-1.00196	12.3317	2.2555	8.384			-2.34998	58.4394	24.9409	8.4742
-0.96856	8.6706	1.5197	5.5278			-2.31738	56.5797	24.7812	7.8054
-0.93516	6.1065	1.4277	2.5771			-2.28478	54.6664	24.981	7.1713
-0.90176	6.5469	1.9438	1.7424			-2.25208	52.7154	25.27	6.5467
-0.86846	8.072	2.532	2.0532			-2.21948	50.4429	25.072	5.8725
-0.83506	9.1674	2.7206	2.4723			-2.18688	47.4031	23.9082	5.124
-0.80166	10.0068	2.5581	2.601			-2.15418	43.7435	21.94	4.3997
-0.76826	10.721	2.4178	2.5217			-2.12158	40.5009	20.0546	3.9205
-0.73486	11.1147	2.6637	2.8608			-2.08888	38.9901	19.3101	3.9306
-0.70146	10.5019	2.7201	3.4621			-2.05628	39.9311	20.2329	4.5859
-0.66806	8.8656	2.2087	3.9304			-2.02368	43.0094	22.4577	5.9246
-0.63466	8.4267	1.8964	4.8659			-1.99098	47.0066	24.8792	7.9155
-0.60126	10.8117	2.1634	6.8769			-1.95838	50.4245	26.2219	10.5163
-0.56786	14.1731	2.6124	8.9283			-1.92568	52.3543	25.7667	13.6341
-0.53446	14.0812	2.727	8.3333			-1.89308	52.9208	23.7518	16.9863
-0.50116	10.3351	2.4158	5.5492			-1.86048	52.8068	21.0953	20.0169
-0.46776	7.3228	2.152	3.7122			-1.82778	52.3956	18.6548	22.0803
-0.43436	7.8765	2.6982	3.8895			-1.79518	51.5369	16.7219	22.875
-0.40096	10.3799	3.853	4.8196			-1.76248	50.0569	15.1339	22.6741
-0.36756	11.9352	4.5954	5.3103			-1.72988	48.2393	13.7196	22.1112
-0.33416	11.1251	4.2773	4.9365			-1.69728	46.8048	12.542	21.7814
-0.30076	8.9932	3.287	4.1543			-1.66458	46.5557	11.8179	22.0586
-0.26736	6.5047	2.2412	3.1312			-1.63198	47.9126	11.7224	23.0527
-0.23396	3.5293	1.2457	1.661			-1.59928	50.5184	12.2621	24.5413
-0.20056	1.2729	0.508	0.5372			-1.56668	53.2064	13.1807	25.9327
-0.16726	0.2925	0.1343	0.106			-1.53408	54.5462	13.9628	26.5347
-0.13386	0.0386	0.0192	0.0124			-1.50138	53.7996	14.0586	26.0655
-0.10046	0.0026	0.0012	0.0006			-1.46878	51.6707	13.3302	25.0468
-0.06706	0.0001	0	0			-1.43618	50.1308	12.2865	24.6228
-0.03366	0	0	0			-1.40348	51.2535	11.7761	25.8478
-0.00025741	0	0	0			-1.37088	55.8902	12.3456	29.0186
0.03314	0	0	0			-1.33818	63.0638	13.8767	33.4461
0.06654	0	0	0			-1.30558	70.2815	15.7539	37.6844
0.09994	0	0	0			-1.27298	74.5925	17.2861	40.0444
0.13334	0	0	0			-1.24028	74.0403	18.0454	39.3835
0.16664	0	0	0			-1.20768	68.7318	17.9798	35.7827
0.20004	0	0	0			-1.17498	60.6738	17.3434	30.5164
0.23344	0	0	0			-1.14238	52.409	16.5063	25.2257
0.26684	0	0	0			-1.10978	45.494	15.6794	20.956
0.30024	0	0	0			-1.07708	39.8975	14.7531	17.7827
0.33364	0	0	0			-1.04448	34.5788	13.4158	15.1213
0.36704	0	0	0			-1.01178	28.6833	11.5096	12.3952
0.40044	0	0	0			-0.97918	22.3786	9.2714	9.5117
0.43384	0	0	0			-0.94658	16.622	7.1901	6.8252
0.46724	0	0	0			-0.91388	12.1689	5.5782	4.7094
0.50064	0	0	0			-0.88128	8.9457	4.3496	3.2221
0.53394	0	0	0			-0.84868	6.3931	3.2474	2.1657
0.56734	0	0	0			-0.81598	4.1723	2.1724	1.3577
0.60074	0	0	0			-0.78338	2.3719	1.2404	0.7483
0.63414	0	0	0			-0.75068	1.2099	0.5887	0.3486
0.66754	0	0	0			-0.71808	0.8021	0.2329	0.1353
0.70094	0	0	0			-0.68548	1.2458	0.0848	0.0451
0.73434	0	0	0			-0.65278	2.7571	0.0491	0.0191
0.76774	0	0	0			-0.62018	5.5256	0.0658	0.02
0.80114	0	0	0			-0.58748	9.2822	0.1046	0.03
0.83454	0	0	0			-0.55488	13.0021	0.1418	0.0417
0.86784	0	0	0			-0.52228	15.2285	0.1588	0.0471
0.90124	0	0	0			-0.48958	14.9544	0.1472	0.0431
0.93464	0	0	0			-0.45698	12.3298	0.1132	0.0339
0.96804	0	0	0			-0.42428	8.5324	0.0717	0.0209
1.00144	0	0	0			-0.39168	4.9455	0.0375	0.011
1.03484	0	0	0			-0.35908	2.3928	0.0164	0.0041
1.06824	0	0	0			-0.32638	0.9624	0.0057	0.0009
1.10164	0	0	0			-0.29378	0.3203	0.0016	0.0002
1.13504	0	0	0			-0.26108	0.0879	0.0003	0
1.16844	0	0	0			-0.22848	0.0198	0	0
1.20184	0	0	0			-0.19588	0.0037	0	0
1.23514	0	0	0			-0.16318	0.0006	0	0
1.26854	0	0	0			-0.13058	0.0001	0	0
1.30194	0	0	0			-0.09798	0	0	0
1.33534	0	0	0			-0.06528	0	0	0
1.36874	0	0	0			-0.03268	0	0	0
1.40214	0	0	0			1.91e-05	0	0	0
1.43554	0	0	0			0.03262	0	0	0
1.46894	0	0	0			0.06522	0	0	0
1.50234	0	0	0			0.09792	0	0	0
1.53574	0.0005	0	0			0.13052	0	0	0
1.56904	0.0104	0.0014	0.0004			0.16322	0	0	0
1.60244	0.0863	0.0124	0.0038			0.19582	0	0	0
1.63584	0.3136	0.0458	0.0139			0.22842	0	0	0
1.66924	0.5417	0.0792	0.0246			0.26112	0	0	0
1.70264	0.6586	0.0989	0.0326			0.29372	0	0	0
1.73604	0.915	0.1419	0.0489			0.32642	0	0	0
1.76944	0.9291	0.1452	0.0505			0.35902	0	0	0
1.80284	0.6086	0.097	0.0315			0.39162	0	0	0
1.83624	0.9816	0.164	0.045			0.42432	0	0	0
1.86964	2.319	0.3896	0.0984			0.45692	0	0	0
1.90294	3.2008	0.5367	0.1218			0.48962	0	0	0
1.93634	2.7185	0.451	0.0914			0.52222	0	0	0
1.96974	1.7846	0.2911	0.0637			0.55482	0	0	0
2.00314	1.283	0.2054	0.0576			0.58752	0	0	0
2.03654	1.1565	0.187	0.0576			0.62012	0	0	0
2.06994	1.8121	0.2992	0.091			0.65272	0	0	0
2.10334	2.8717	0.4787	0.1417			0.68542	0	0	0
2.13674	2.6664	0.4468	0.1263			0.71802	0	0	0
2.17014	1.3487	0.2275	0.0597			0.75072	0	0	0
2.20354	0.3621	0.0611	0.015			0.78332	0	0	0
2.23694	0.0496	0.0082	0.0017			0.81592	0	0	0
2.27024	0.0152	0.0022	0.0006			0.84862	0.0002	0	0
2.30364	0.1113	0.0168	0.0048			0.88122	0.0013	0	0
2.33704	0.5173	0.08	0.0259			0.91392	0.0084	0.0009	0
2.37044	1.4253	0.2235	0.0837			0.94652	0.0444	0.0061	0.0011
2.40384	2.7265	0.4304	0.1882			0.97912	0.1912	0.0277	0.007
2.43724	3.6394	0.5768	0.2747			1.01182	0.6729	0.1048	0.0279
2.47064	3.0284	0.4826	0.2313			1.04442	1.9406	0.306	0.0849
2.50404	1.4362	0.2305	0.1069			1.07712	4.595	0.7278	0.201
2.53744	0.3646	0.0584	0.0259			1.10972	8.9595	1.4214	0.3915
2.57084	0.0525	0.0082	0.0041			1.14232	14.4403	2.2914	0.6256
2.60414	0.0948	0.0128	0.016			1.17502	19.3503	3.0752	0.8331
2.63754	0.6008	0.0833	0.1044			1.20762	21.796	3.469	0.936
2.67094	1.7702	0.2468	0.3062			1.24022	21.1388	3.3741	0.915
2.70434	2.4368	0.341	0.4171			1.27292	18.608	2.9903	0.8285
2.73774	2.0713	0.2941	0.3284			1.30552	16.3035	2.6539	0.7621
2.77114	2.6167	0.3843	0.3298			1.33822	15.4968	2.5597	0.7604
2.80454	3.5565	0.5323	0.3905			1.37082	15.7967	2.6399	0.7918
2.83794	2.5501	0.3847	0.2628			1.40342	15.7599	2.6502	0.7859
2.87134	0.9946	0.1468	0.1282			1.43612	14.1989	2.3953	0.6955
2.90474	0.9862	0.111	0.3802			1.46872	11.0576	1.8676	0.5299
2.93804	2.6417	0.2296	1.5394			1.50142	7.2851	1.2298	0.3426
2.97144	4.9307	0.3457	3.5089			1.53402	4.0129	0.6782	0.1848
3.00484	6.0217	0.3464	4.821			1.56662	1.8342	0.3084	0.0821
3.03824	5.7564	0.2743	4.8328			1.59932	0.6923	0.1146	0.0292
3.07164	5.8417	0.2303	4.3671			1.63192	0.2176	0.0352	0.0086
3.10504	6.9407	0.2154	3.604			1.66462	0.0707	0.0108	0.004
3.13844	7.115	0.1787	2.3968			1.69722	0.081	0.0106	0.0113
3.17184	4.514	0.0995	1.0992			1.72982	0.2455	0.0327	0.0394
3.20524	1.5366	0.033	0.3038			1.76252	0.6915	0.0938	0.1154
3.23864	0.4375	0.0254	0.0956			1.79512	1.595	0.218	0.2661
3.27204	0.8349	0.0793	0.3263			1.82782	3.0055	0.4119	0.5023
3.30534	2.5388	0.187	1.3782			1.86042	4.6738	0.6398	0.7797
3.33874	5.9306	0.324	3.7713			1.89302	6.1493	0.8396	1.0196
3.37214	9.9078	0.4137	6.3946			1.92572	7.2201	0.9789	1.1864
3.40554	11.8705	0.4023	6.9172			1.95832	8.2467	1.105	1.3559
3.43894	10.1893	0.3169	5.0151			1.99092	9.8775	1.2977	1.7244
3.47234	6.5015	0.2504	2.8291			2.02362	12.3845	1.5731	2.5354
3.50574	4.2777	0.2769	1.9589			2.05622	15.4143	1.848	4
3.53914	4.0093	0.346	2.1512			2.08892	18.3518	2.0197	6.1435
3.57254	4.7357	0.4251	2.9034			2.12152	20.6561	2.0409	8.6271
3.60594	6.4802	0.5757	4.1484			2.15412	21.8329	1.9281	10.7714
3.63924	7.474	0.6811	4.6731			2.18682	21.5394	1.7137	12.0251
3.67264	7.0886	0.6979	4.137			2.21942	20.0334	1.4377	12.452
3.70604	6.8488	0.7235	3.6916			2.25212	18.2513	1.168	12.6407
3.73944	6.104	0.6641	3.1253			2.28472	17.0856	0.9687	13.0431
3.77284	4.3607	0.4785	2.1725			2.31732	16.6345	0.8524	13.4508
3.80624	2.5324	0.2688	1.2475			2.35002	16.348	0.7773	13.2032
3.83964	1.6225	0.1268	0.6911			2.38262	15.9115	0.6956	11.8694
3.87304	3.0362	0.12	0.9318			2.41532	15.9054	0.6003	9.8094
3.90644	6.5645	0.2504	2.0863			2.44792	17.5878	0.5328	8.1659
3.93984	8.4425	0.398	3.4635			2.48052	22.1008	0.5495	8.2768
3.97324	7.3338	0.4628	4.2547			2.51322	29.8746	0.673	10.9307
4.00654	5.8135	0.4652	4.2065			2.54582	40.4333	0.899	15.8788
4.03994	4.8695	0.4522	3.6141			2.57852	52.2427	1.1948	21.8933
4.07334	3.9885	0.4178	2.7904			2.61112	62.7459	1.5424	27.3482
4.10674	3.4907	0.3934	2.3361			2.64372	69.2304	1.9379	30.9761
4.14014	3.8109	0.4514	2.4825			2.67642	70.2554	2.3782	32.2804
4.17354	4.5148	0.5715	2.785			2.70902	66.3567	2.8289	31.4156
4.20694	4.9523	0.6593	2.8484			2.74162	59.4294	3.2152	28.8656
4.24034	5.3557	0.737	2.6994			2.77432	51.5866	3.4536	25.3278
4.27374	5.8973	0.7634	2.4308			2.80692	44.4898	3.5221	21.7218
4.30714	6.4768	0.6281	1.9955			2.83962	39.2374	3.4846	18.9553
4.34044	7.2034	0.5187	1.6288			2.87222	36.2266	3.4338	17.4406
4.37384	7.0452	0.5827	1.7397			2.90482	34.776	3.3917	16.7646
4.40724	5.5077	0.5948	2.0021			2.93752	33.2096	3.2662	15.9561
4.44064	4.6584	0.5392	2.4197			2.97012	29.9851	2.9519	14.2691
4.47404	6.3012	0.6076	3.6115			3.00282	25.0084	2.4564	11.8211
4.50744	9.4246	0.7914	5.2843			3.03542	19.7159	1.9199	9.5119
4.54084	9.4283	0.8223	5.1134			3.06802	15.9595	1.5131	8.4027
4.57424	6.4964	0.7448	2.9307			3.10072	14.9644	1.3548	9.1665
4.60764	5.0138	0.8017	1.4194			3.13332	17.0093	1.4853	11.8604
4.64104	4.3186	0.7939	0.8628			3.16602	21.5049	1.8763	15.9024
4.67434	3.1502	0.6041	0.4947			3.19862	27.1837	2.4358	20.2459
4.70774	2.2009	0.4158	0.2628			3.23122	32.4479	3.0182	23.7136
4.74114	1.6519	0.2982	0.1876			3.26392	35.92	3.4754	25.4194
4.77454	1.2458	0.2054	0.1833			3.29652	37.08	3.7254	25.1651
4.80794	0.8341	0.124	0.1509			3.32912	36.583	3.8014	23.5408
4.84134	0.473	0.0704	0.0895			3.36182	35.8015	3.8249	21.5613
4.87474	0.655	0.109	0.1095			3.39442	35.7662	3.9003	20.0059
4.90814	1.4944	0.2664	0.2249			3.42712	36.3972	4.0296	19.0224
4.94154	2.5071	0.4694	0.3656			3.45972	36.7776	4.1284	18.291
4.97494	2.7505	0.5263	0.3971			3.49232	36.2952	4.1342	17.5404
5.00834	2.1631	0.4019	0.2854			3.52502	35.5455	4.1017	16.9026
5.04164	1.6506	0.2913	0.187			3.55762	35.9863	4.1626	16.7986
5.07504	2.2368	0.3918	0.2389			3.59032	38.5817	4.3999	17.4724
5.10844	3.5797	0.6196	0.3677			3.62292	42.6949	4.7583	18.666
5.14184	3.3888	0.5655	0.3213			3.65552	46.1944	5.0602	19.6681
5.17524	1.8812	0.289	0.1527			3.68822	46.7184	5.1168	19.6888
5.20864	1.2063	0.1626	0.0768			3.72082	43.2008	4.8353	18.3033
5.24204	1.4423	0.1965	0.0927			3.75352	36.4554	4.2546	15.6812
5.27544	1.7545	0.252	0.1264			3.78612	28.3445	3.4977	12.4071
5.30884	1.9794	0.2793	0.145			3.81872	20.4682	2.6756	9.0805
5.34224	2.1514	0.2656	0.1349			3.85142	13.6518	1.8739	6.0936
5.37554	2.5058	0.2743	0.13			3.88402	8.2818	1.1772	3.6733
5.40894	2.9799	0.3323	0.1429			3.91672	4.6373	0.6674	1.9574
5.44234	3.5865	0.4415	0.1562			3.94932	2.8515	0.3979	0.9541
5.47574	4.3036	0.555	0.1672			3.98192	2.8082	0.3676	0.5382
5.50914	4.5454	0.5818	0.1704			4.01462	4.1685	0.5411	0.5213
5.54254	4.8314	0.624	0.2016			4.04722	6.4675	0.8792	0.7446
5.57594	5.2431	0.703	0.2425			4.07982	9.2531	1.3477	1.1108
5.60934	5.0629	0.6984	0.2338			4.11252	12.1837	1.9129	1.5553
5.64274	4.5662	0.6286	0.1978			4.14512	14.8974	2.4879	1.992
5.67614	4.1575	0.5663	0.174			4.17782	16.7928	2.9115	2.2832
5.70954	3.5309	0.4862	0.146			4.21042	17.2095	3.0139	2.2958
5.74284	3.0345	0.4139	0.1173			4.24302	16.0287	2.7666	2.0193
5.77624	3.1841	0.4248	0.1261			4.27572	13.9773	2.3166	1.5854
5.80964	3.4385	0.4649	0.1534			4.30832	12.165	1.8731	1.1701
5.84304	3.3641	0.4772	0.1675			4.34102	11.3474	1.563	0.8778
5.87644	2.8942	0.4224	0.1571			4.37362	11.6689	1.3955	0.7137
5.90984	1.9799	0.282	0.1045			4.40622	12.9083	1.3288	0.641
5.94324	1.1346	0.155	0.0448			4.43892	14.6584	1.3383	0.628
5.97664	1.2754	0.1728	0.0318			4.47152	16.2715	1.3842	0.6443
6.01004	2.1648	0.281	0.057			4.50422	17.02	1.4105	0.6541
6.04344	2.8781	0.3545	0.0936			4.53682	16.6537	1.3783	0.629
6.07674	3.1585	0.3735	0.124			4.56942	15.7234	1.3136	0.5784
6.11014	3.1323	0.3632	0.1264			4.60212	15.0787	1.2781	0.5382
6.14354	3.1527	0.3771	0.1144			4.63472	15.0946	1.319	0.5317
6.17694	3.5767	0.4475	0.1326			4.66732	15.7045	1.4609	0.5745
6.21034	4.0542	0.509	0.1633			4.70002	17.1297	1.7576	0.6863
6.24374	4.4748	0.5655	0.1947			4.73262	20.0442	2.2765	0.8839
6.27714	5.3858	0.7049	0.2446			4.76532	24.7486	3.0096	1.16
6.31054	6.205	0.8387	0.2754			4.79792	30.4492	3.8218	1.4517
6.34394	6.1866	0.8469	0.2655			4.83052	35.5248	4.4989	1.6737
6.37734	5.8142	0.7837	0.2326			4.86322	38.3174	4.8407	1.7601
6.41064	5.1209	0.6673	0.1825			4.89582	37.7485	4.7369	1.6792
6.44404	3.8296	0.4631	0.1149			4.92852	33.782	4.2044	1.4559
6.47744	2.9164	0.3371	0.0827			4.96112	27.7189	3.4242	1.1673
6.51084	3.0919	0.4049	0.1234			4.99372	21.782	2.6837	0.9095
6.54424	3.71	0.517	0.177			5.02642	17.9027	2.2103	0.7636
6.57764	3.5782	0.4912	0.1799			5.05902	16.695	2.0657	0.7395
6.61104	2.9485	0.4068	0.1693			5.09172	17.5154	2.1474	0.8013
6.64444	2.45	0.348	0.1614			5.12432	19.2467	2.3092	0.8955
6.67784	2.0583	0.2897	0.1341			5.15692	20.8483	2.4342	0.9737
6.71124	1.9061	0.2687	0.11			5.18962	21.4816	2.4457	1.001
6.74464	1.8336	0.275	0.0988			5.22222	20.6839	2.3135	0.953
6.77794	1.5826	0.2444	0.095			5.25492	18.6704	2.0745	0.8368
6.81134	1.4051	0.1972	0.1064			5.28752	16.3598	1.84	0.7017
6.84474	1.7107	0.2065	0.1287			5.32012	14.9706	1.7556	0.6163
6.87814	2.1178	0.2499	0.1296			5.35282	15.4064	1.9282	0.6315
6.91154	2.3431	0.305	0.1127			5.38542	17.7032	2.3488	0.7443
6.94494	2.9919	0.4192	0.1444			5.41802	20.8972	2.872	0.896
6.97834	3.831	0.5286	0.2194			5.45072	23.6307	3.2904	1.0038
7.01174	4.0469	0.5395	0.263			5.48332	25.1451	3.4871	1.0215
7.04514	4.0883	0.5601	0.2979			5.51602	25.6885	3.5	0.9672
7.07854	4.3947	0.6353	0.349			5.54862	25.8975	3.4416	0.8984
7.11184	4.0252	0.5712	0.3199			5.58122	25.94	3.383	0.8569
7.14524	3.1666	0.4106	0.2224			5.61392	25.4708	3.2987	0.8457
7.17864	2.787	0.3519	0.1774			5.64652	24.3216	3.1624	0.8538
7.21204	2.8016	0.3688	0.1976			5.67922	22.903	3.0089	0.8674
7.24544	2.842	0.3736	0.2227			5.71182	21.8378	2.9052	0.8891
7.27884	3.1329	0.3937	0.2459			5.74442	21.4134	2.8889	0.9141
7.31224	3.6398	0.4396	0.2956			5.77712	21.5012	2.9444	0.9304
7.34564	3.7364	0.4513	0.3323			5.80972	21.8329	3.0292	0.935
7.37904	3.0426	0.3695	0.2731			5.84242	22.2108	3.1017	0.9446
7.41244	2.5045	0.2792	0.1831			5.87502	22.5492	3.1273	0.99
7.44584	2.9123	0.2836	0.1627			5.90762	22.7863	3.0928	1.0784
7.47914	3.4838	0.333	0.1981			5.94032	22.6737	2.9889	1.1749
7.51254	4.1807	0.452	0.3019			5.97292	21.7654	2.7885	1.2122
7.54594	5.3746	0.6567	0.4624			6.00562	19.9728	2.5092	1.1585
7.57934	5.7089	0.695	0.4782			6.03822	18.1365	2.2655	1.0692
7.61274	4.7378	0.5187	0.3407			6.07082	17.5693	2.2149	1.0481
7.64614	3.6969	0.3781	0.2533			6.10352	18.7379	2.4	1.1508
7.67954	3.388	0.363	0.252			6.13612	20.5967	2.6673	1.3279
7.71294	3.6902	0.3938	0.2897			6.16872	21.4523	2.7811	1.4651
7.74634	3.8002	0.3833	0.3146			6.20142	20.4531	2.6247	1.4741
7.77974	3.4934	0.341	0.2972			6.23402	18.2029	2.2802	1.3583
7.81304	3.5369	0.34	0.2968			6.26672	16.0701	1.9386	1.1997
7.84644	4.0874	0.4058	0.3499			6.29932	15.0237	1.7459	1.0908
7.87984	4.0238	0.4248	0.3662			6.33192	15.0428	1.7146	1.0665
7.91324	2.9506	0.336	0.29			6.36462	15.4184	1.7607	1.0983
7.94664	2.0951	0.2556	0.2161			6.39722	15.5005	1.7967	1.1388
7.98004	2.328	0.2676	0.2131			6.42992	15.2222	1.8044	1.1632
8.01344	3.5174	0.3733	0.2821			6.46252	14.9998	1.8231	1.1857
8.04684	4.614	0.4962	0.3551			6.49512	15.1729	1.8774	1.216
8.08024	4.5597	0.5131	0.35			6.52782	15.6606	1.9366	1.2401
8.11364	4.4126	0.5011	0.3515			6.56042	16.2475	1.9657	1.2455
8.14694	4.4544	0.4806	0.3539			6.59312	16.968	1.9693	1.2498
8.18034	3.5795	0.3553	0.2558			6.62572	17.9088	1.9787	1.2812
8.21374	2.3834	0.2124	0.137			6.65832	18.8115	1.9949	1.3398
8.24714	1.6364	0.1411	0.0855			6.69102	19.355	2.0025	1.4016
8.28054	1.4235	0.1384	0.0936			6.72362	19.8952	2.0438	1.4831
8.31394	1.6163	0.1511	0.1055			6.75622	21.4252	2.2082	1.6342
8.34734	1.8564	0.1628	0.1101			6.78892	24.3967	2.5248	1.8709
8.38074	2.079	0.2176	0.1505			6.82152	27.7709	2.8694	2.1107
8.41414	2.3294	0.2886	0.1961			6.85422	29.7017	3.0514	2.2341
8.44754	2.5544	0.3269	0.2106			6.88682	29.2704	2.9953	2.1995
8.48094	2.4479	0.329	0.2231			6.91942	27.3235	2.804	2.0938
8.51424	1.9781	0.3027	0.2444			6.95212	25.5592	2.6543	2.0291
8.54764	1.6308	0.2582	0.2294			6.98472	25.0044	2.6285	2.0442
8.58104	1.5634	0.2245	0.1937			7.01742	25.3597	2.6701	2.0814
8.61444	2.1139	0.2827	0.2249			7.05002	25.4655	2.6464	2.0496
8.64784	2.8897	0.3787	0.2813			7.08262	24.1854	2.4556	1.8836
8.68124	2.7152	0.3668	0.2707			7.11532	21.0512	2.0775	1.5839
8.71464	1.6651	0.2393	0.1796			7.14792	16.4396	1.5766	1.2004
8.74804	0.6604	0.0989	0.0739			7.18062	11.3242	1.0603	0.8072
8.78144	0.1488	0.023	0.0163			7.21322	6.774	0.622	0.4751
8.81484	0.0166	0.002	0.0016			7.24582	3.4683	0.3139	0.239
8.84814	0.0008	0	0			7.27852	1.5007	0.1345	0.1011
8.88154	0	0	0			7.31112	0.543	0.0479	0.0357
8.91494	0	0	0			7.34382	0.163	0.013	0.0095
8.94834	0	0	0			7.37642	0.0403	0.0008	0.0014
8.98174	0	0	0			7.40902	0.0082	0	0
9.01514	0	0	0			7.44172	0.0014	0	0
9.04854	0	0	0			7.47432	0.0002	0	0
9.08194	0	0	0			7.50692	0	0	0
9.11534	0	0	0			7.53962	0	0	0
9.14874	0	0	0			7.57222	0	0	0
9.18214	0	0	0			7.60492	0	0	0
9.21544	0	0	0			7.63752	0	0	0
9.24884	0	0	0			7.67012	0	0	0
9.28224	0	0	0			7.70282	0	0	0
9.31564	0	0	0			7.73542	0	0	0
9.34904	0	0	0			7.76812	0	0	0
9.38244	0	0	0			7.80072	0	0	0
9.41584	0	0	0			7.83332	0	0	0
9.44924	0	0	0			7.86602	0	0	0
9.48264	0	0	0			7.89862	0	0	0
9.51604	0	0	0			7.93132	0	0	0
9.54934	0	0	0			7.96392	0	0	0
9.58274	0	0	0			7.99652	0	0	0
9.61614	0	0	0			8.02922	0	0	0
9.64954	0	0	0			8.06182	0	0	0
9.68294	0	0	0			8.09452	0	0	0
9.71634	0	0	0			8.12712	0	0	0
9.74974	0	0	0			8.15972	0	0	0
9.78314	0	0	0			8.19242	0	0	0
9.81654	0	0	0			8.22502	0	0	0
9.84994	0	0	0			8.25762	0	0	0
9.88324	0	0	0			8.29032	0	0	0
9.91664	0	0	0			8.32292	0	0	0
9.95004	0	0	0			8.35562	0	0	0
9.98344	0	0	0			8.38822	0	0	0
10.0168	0	0	0			8.42082	0	0	0
10.0502	0	0	0			8.45352	0	0	0
10.0836	0	0	0			8.48612	0	0	0
10.117	0	0	0			8.51882	0	0	0
10.1504	0	0	0			8.55142	0	0	0
10.1838	0	0	0			8.58402	0	0	0
10.2172	0	0	0			8.61672	0	0	0
-23.1732	0	0	0			-24.0224	0	0	0
-23.1398	0	0	0			-23.9897	0	0	0
-23.1064	0	0	0			-23.9571	0	0	0
-23.0731	0	0	0			-23.9245	0	0	0
-23.0397	0	0	0			-23.8918	0	0	0
-23.0063	0	0	0			-23.8592	0	0	0
-22.9729	0	0	0			-23.8265	0	0	0
-22.9395	0	0	0			-23.7939	0	0	0
-22.9061	0	0	0			-23.7613	0	0	0
-22.8727	0	0	0			-23.7286	0	0	0
-22.8393	0	0	0			-23.696	0	0	0
-22.8059	0	0	0			-23.6633	0	0	0
-22.7725	0	0	0			-23.6307	0	0	0
-22.7392	0	0	0			-23.5981	0	0	0
-22.7058	0	0	0			-23.5654	0	0	0
-22.6724	0	0	0			-23.5328	0	0	0
-22.639	0	0	0			-23.5002	0	0	0
-22.6056	0	0	0			-23.4675	0	0	0
-22.5722	0	0	0			-23.4349	0	0	0
-22.5388	0	0	0			-23.4022	0	0	0
-22.5054	0	0	0			-23.3696	0	0	0
-22.472	0	0	0			-23.337	0	0	0
-22.4386	0	0	0			-23.3043	0	0	0
-22.4052	0	0	0			-23.2717	0	0	0
-22.3719	0	0	0			-23.239	0	0	0
-22.3385	0	0	0			-23.2064	0	0	0
-22.3051	0	0	0			-23.1738	0	0	0
-22.2717	0	0	0			-23.1411	0	0	0
-22.2383	0	0	0			-23.1085	0	0	0
-22.2049	0	0	0			-23.0758	0	0	0
-22.1715	0	0	0			-23.0432	0	0	0
-22.1381	0	0	0			-23.0106	0	0	0
-22.1047	0	0	0			-22.9779	0	0	0
-22.0713	0	0	0			-22.9453	0	0	0
-22.038	0	0	0			-22.9127	0	0	0
-22.0046	0	0	0			-22.88	0	0	0
-21.9712	0	0	0			-22.8474	-0.0002	0	0
-21.9378	0	0	0			-22.8147	-0.0015	-0.0005	0
-21.9044	0	0	0			-22.7821	-0.0098	-0.0054	0
-21.871	0	0	0			-22.7495	-0.0511	-0.0313	0
-21.8376	0	0	0			-22.7168	-0.2197	-0.1369	-0.0006
-21.8042	0	0	0			-22.6842	-0.7776	-0.4886	-0.0024
-21.7708	-0.0016	-0.0009	0			-22.6515	-2.2829	-1.4375	-0.0103
-21.7374	-0.0402	-0.025	-0.0001			-22.6189	-5.6178	-3.5397	-0.0259
-21.704	-0.4794	-0.2999	-0.0022			-22.5863	-11.7638	-7.4179	-0.0539
-21.6707	-2.8537	-1.7894	-0.014			-22.5536	-21.3771	-13.4967	-0.0947
-21.6373	-9.2139	-5.7833	-0.0432			-22.521	-34.4415	-21.7795	-0.1491
-21.6039	-17.9735	-11.2998	-0.078			-22.4883	-50.0468	-31.6977	-0.2092
-21.5705	-24.1069	-15.1947	-0.0977			-22.4557	-66.0228	-41.8787	-0.2691
-21.5371	-25.666	-16.233	-0.0994			-22.4231	-78.7422	-50.0048	-0.3136
-21.5037	-21.98	-13.9421	-0.0824			-22.3904	-84.1867	-53.5039	-0.3304
-21.4703	-12.6406	-8.0314	-0.0463			-22.3578	-80.2923	-51.0545	-0.3117
-21.4369	-4.0994	-2.6071	-0.0146			-22.3251	-68.4889	-43.5625	-0.2638
-21.4035	-0.6822	-0.4338	-0.0021			-22.2925	-52.7116	-33.5361	-0.201
-21.3701	-0.0553	-0.0352	-0.0001			-22.2599	-36.9497	-23.5153	-0.14
-21.3368	-0.0021	-0.0011	0			-22.2272	-23.6537	-15.059	-0.0881
-21.3034	0	0	0			-22.1946	-13.7161	-8.735	-0.0508
-21.27	0	0	0			-22.162	-7.0829	-4.5115	-0.0255
-21.2366	0	0	0			-22.1293	-3.1919	-2.0337	-0.0113
-21.2032	0	0	0			-22.0967	-1.2321	-0.7838	-0.004
-21.1698	0	0	0			-22.064	-0.4013	-0.255	-0.0009
-21.1364	0	0	0			-22.0314	-0.1091	-0.069	0
-21.103	0	0	0			-21.9988	-0.0245	-0.0155	0
-21.0696	0	0	0			-21.9661	-0.0045	-0.0027	0
-21.0362	0	0	0			-21.9335	-0.0007	-0.0003	0
-21.0029	0	0	0			-21.9008	-0.0001	0	0
-20.9695	0	0	0			-21.8682	0	0	0
-20.9361	0	0	0			-21.8356	0	0	0
-20.9027	0	0	0			-21.8029	0	0	0
-20.8693	0	0	0			-21.7703	0	0	0
-20.8359	0	0	0			-21.7376	0	0	0
-20.8025	0	0	0			-21.705	0	0	0
-20.7691	0	0	0			-21.6724	0	0	0
-20.7357	0	0	0			-21.6397	0	0	0
-20.7023	0	0	0			-21.6071	0	0	0
-20.6689	0	0	0			-21.5744	0	0	0
-20.6356	0	0	0			-21.5418	0	0	0
-20.6022	0	0	0			-21.5092	0	0	0
-20.5688	0	0	0			-21.4765	0	0	0
-20.5354	0	0	0			-21.4439	0	0	0
-20.502	0	0	0			-21.4113	0	0	0
-20.4686	0	0	0			-21.3786	0	0	0
-20.4352	0	0	0			-21.346	0	0	0
-20.4018	0	0	0			-21.3133	0	0	0
-20.3684	0	0	0			-21.2807	0	0	0
-20.335	0	0	0			-21.2481	0	0	0
-20.3017	0	0	0			-21.2154	0	0	0
-20.2683	0	0	0			-21.1828	0	0	0
-20.2349	0	0	0			-21.1501	0	0	0
-20.2015	0	0	0			-21.1175	0	0	0
-20.1681	0	0	0			-21.0849	0	0	0
-20.1347	0	0	0			-21.0522	0	0	0
-20.1013	0	0	0			-21.0196	0	0	0
-20.0679	0	0	0			-20.9869	0	0	0
-20.0345	0	0	0			-20.9543	0	0	0
-20.0011	0	0	0			-20.9217	0	0	0
-19.9677	0	0	0			-20.889	0	0	0
-19.9344	0	0	0			-20.8564	0	0	0
-19.901	0	0	0			-20.8238	0	0	0
-19.8676	0	0	0			-20.7911	0	0	0
-19.8342	0	0	0			-20.7585	0	0	0
-19.8008	0	0	0			-20.7258	0	0	0
-19.7674	0	0	0			-20.6932	0	0	0
-19.734	0	0	0			-20.6606	0	0	0
-19.7006	0	0	0			-20.6279	0	0	0
-19.6672	0	0	0			-20.5953	0	0	0
-19.6338	0	0	0			-20.5626	-0.0001	0	0
-19.6005	0	0	0			-20.53	-0.0008	0	0
-19.5671	0	0	0			-20.4974	-0.0054	-0.0038	0
-19.5337	0	0	0			-20.4647	-0.0295	-0.0211	0
-19.5003	-0.0002	0	0			-20.4321	-0.132	-0.0988	-0.0006
-19.4669	-0.0063	-0.0047	0			-20.3994	-0.4848	-0.3645	-0.0028
-19.4335	-0.1086	-0.0814	-0.0007			-20.3668	-1.4758	-1.1125	-0.0112
-19.4001	-0.9157	-0.687	-0.0073			-20.3342	-3.7697	-2.8454	-0.0296
-19.3667	-4.0132	-3.0151	-0.032			-20.3015	-8.218	-6.2083	-0.064
-19.3333	-10.1845	-7.6624	-0.0777			-20.2689	-15.6057	-11.8032	-0.118
-19.2999	-17.7529	-13.3844	-0.1244			-20.2362	-26.3315	-19.942	-0.1936
-19.2666	-24.7876	-18.7375	-0.1566			-20.2036	-40.0405	-30.3654	-0.2825
-19.2332	-27.3124	-20.6946	-0.1588			-20.171	-55.2048	-41.919	-0.3765
-19.1998	-20.9488	-15.9	-0.115			-20.1383	-69.0292	-52.4716	-0.455
-19.1664	-10.2197	-7.7664	-0.0535			-20.1057	-78.1911	-59.4874	-0.501
-19.133	-3.0039	-2.2851	-0.0151			-20.0731	-80.2041	-61.0593	-0.5029
-19.0996	-0.4969	-0.378	-0.0024			-20.0404	-74.5445	-56.7804	-0.4588
-19.0662	-0.0425	-0.0321	-0.0001			-20.0078	-62.8818	-47.9172	-0.3807
-19.0328	-0.0017	-0.0012	0			-19.9751	-48.2905	-36.8102	-0.288
-18.9994	0	0	0			-19.9425	-33.8685	-25.8244	-0.1976
-18.966	0	0	0			-19.9099	-21.6719	-16.5287	-0.1251
-18.9326	0	0	0			-19.8772	-12.5358	-9.5629	-0.0711
-18.8993	0	0	0			-19.8446	-6.4478	-4.9193	-0.0351
-18.8659	-0.0007	-0.0004	0			-19.8119	-2.9195	-2.2263	-0.016
-18.8325	-0.0164	-0.0116	-0.0004			-19.7793	-1.2683	-0.9615	-0.0105
-18.7991	-0.1758	-0.1283	-0.0057			-19.7467	-0.9275	-0.6891	-0.0214
-18.7657	-0.9712	-0.7111	-0.0311			-19.714	-1.6863	-1.2358	-0.0548
-18.7323	-3.002	-2.2008	-0.0948			-19.6814	-3.6579	-2.6769	-0.1239
-18.6989	-5.834	-4.2856	-0.1795			-19.6487	-6.9496	-5.0918	-0.2345
-18.6655	-8.185	-6.0296	-0.2429			-19.6161	-11.3447	-8.3242	-0.3769
-18.6321	-9.7201	-7.1836	-0.2758			-19.5835	-16.4271	-12.0795	-0.5316
-18.5987	-10.6553	-7.897	-0.2905			-19.5508	-22.0711	-16.279	-0.6874
-18.5654	-9.8248	-7.2988	-0.2587			-19.5182	-28.5499	-21.1283	-0.8501
-18.532	-7.2673	-5.4111	-0.1842			-19.4855	-35.8834	-26.6369	-1.0219
-18.4986	-6.5657	-4.9088	-0.16			-19.4529	-43.2253	-32.1653	-1.1826
-18.4652	-11.3575	-8.518	-0.2687			-19.4203	-49.2313	-36.7087	-1.3015
-18.4318	-16.9175	-12.6965	-0.3928			-19.3876	-53.0899	-39.6602	-1.3627
-18.3984	-14.9803	-11.2476	-0.3399			-19.355	-55.1367	-41.2674	-1.381
-18.365	-8.7427	-6.5713	-0.1901			-19.3224	-56.5263	-42.3919	-1.3947
-18.3316	-3.9825	-2.9984	-0.0828			-19.2897	-58.1755	-43.7104	-1.4248
-18.2982	-1.3146	-0.9911	-0.0267			-19.2571	-59.6502	-44.887	-1.4551
-18.2648	-0.2548	-0.192	-0.0052			-19.2244	-59.0708	-44.5006	-1.4349
-18.2315	-0.0254	-0.0191	-0.0004			-19.1918	-54.5638	-41.1355	-1.3173
-18.1981	-0.0012	-0.0008	0			-19.1592	-46.0598	-34.7445	-1.104
-18.1647	0	0	0			-19.1265	-35.5547	-26.8334	-0.8428
-18.1313	0	0	0			-19.0939	-25.6532	-19.3705	-0.5979
-18.0979	0	0	0			-19.0612	-18.0453	-13.6288	-0.409
-18.0645	0	0	0			-19.0286	-13.2115	-9.9751	-0.2849
-18.0311	0	0	0			-18.996	-10.9782	-8.28	-0.2174
-17.9977	0	0	0			-18.9633	-10.8159	-8.1444	-0.1929
-17.9643	0	0	0			-18.9307	-11.6451	-8.7586	-0.1923
-17.9309	0	0	0			-18.898	-11.9603	-8.9904	-0.1892
-17.8975	0	0	0			-18.8654	-10.6912	-8.0342	-0.1662
-17.8642	0	0	0			-18.8328	-7.9726	-5.9908	-0.1225
-17.8308	0	0	0			-18.8001	-4.8764	-3.6638	-0.0744
-17.7974	0	0	0			-18.7675	-2.4304	-1.8263	-0.0371
-17.764	0	0	0			-18.7349	-0.9846	-0.7396	-0.0151
-17.7306	0	0	0			-18.7022	-0.3239	-0.2428	-0.005
-17.6972	0	0	0			-18.6696	-0.0865	-0.0646	-0.0006
-17.6638	0	0	0			-18.6369	-0.0188	-0.0139	0
-17.6304	0	0	0			-18.6043	-0.0041	-0.0023	0
-17.597	0	0	0			-18.5717	-0.0054	-0.0003	0
-17.5636	0	0	0			-18.539	-0.0248	-0.0002	0
-17.5303	0	0	0			-18.5064	-0.1006	-0.0009	0
-17.4969	0	0	0			-18.4737	-0.3315	-0.0028	0
-17.4635	0	0	0			-18.4411	-0.886	-0.0077	0
-17.4301	0	0	0			-18.4085	-1.9206	-0.0175	0
-17.3967	0	0	0			-18.3758	-3.3766	-0.0308	0
-17.3633	0	0	0			-18.3432	-4.8152	-0.0437	-0.0002
-17.3299	0	0	0			-18.3105	-5.5699	-0.0506	-0.0003
-17.2965	0	0	0			-18.2779	-5.226	-0.0474	-0.0003
-17.2631	0	0	0			-18.2453	-3.9773	-0.0361	-0.0001
-17.2297	0	0	0			-18.2126	-2.4553	-0.022	0
-17.1963	0	0	0			-18.18	-1.2294	-0.011	0
-17.163	0	0	0			-18.1473	-0.4994	-0.0042	0
-17.1296	0	0	0			-18.1147	-0.1656	-0.0013	0
-17.0962	0	0	0			-18.0821	-0.0507	-0.0003	0
-17.0628	0	0	0			-18.0494	-0.0424	-0.0003	0
-17.0294	0	0	0			-18.0168	-0.13	-0.0007	0
-16.996	0	0	0			-17.9842	-0.4067	-0.0018	0
-16.9626	0	0	0			-17.9515	-1.0437	-0.005	0
-16.9292	0	0	0			-17.9189	-2.1737	-0.0104	0
-16.8958	0	0	0			-17.8862	-3.6721	-0.0177	0
-16.8624	0	0	0			-17.8536	-5.0315	-0.0242	0
-16.8291	0	0	0			-17.821	-5.5924	-0.0269	0
-16.7957	0	0	0			-17.7883	-5.043	-0.0242	0
-16.7623	0	0	0			-17.7557	-3.6949	-0.0179	0
-16.7289	0	0	0			-17.723	-2.2251	-0.0108	0
-16.6955	0	0	0			-17.6904	-1.1985	-0.0071	0
-16.6621	-0.002	0	0			-17.6578	-0.8653	-0.0082	0
-16.6287	-0.042	-0.0008	0			-17.6251	-1.2786	-0.0182	0
-16.5953	-0.4093	-0.0062	0			-17.5925	-2.4031	-0.0372	0
-16.5619	-1.9591	-0.03	-0.0005			-17.5598	-4.0374	-0.0637	-0.0002
-16.5285	-4.8866	-0.0744	-0.0014			-17.5272	-5.774	-0.0916	-0.0007
-16.4952	-6.5991	-0.0999	-0.0019			-17.4946	-7.2724	-0.1139	-0.0012
-16.4618	-5.3736	-0.0809	-0.0014			-17.4619	-8.6555	-0.1365	-0.0013
-16.4284	-4.6443	-0.0686	-0.0013			-17.4293	-10.469	-0.1648	-0.0009
-16.395	-5.0591	-0.0742	-0.0015			-17.3967	-13.0945	-0.2036	-0.0021
-16.3616	-3.7827	-0.0549	-0.001			-17.364	-16.2614	-0.2498	-0.0036
-16.3282	-3.3535	-0.0476	-0.0009			-17.3314	-19.1975	-0.2899	-0.0045
-16.2948	-5.0283	-0.071	-0.0011			-17.2987	-21.1716	-0.3145	-0.0054
-16.2614	-5.6999	-0.0795	-0.0012			-17.2661	-21.9022	-0.3204	-0.0052
-16.228	-5.6924	-0.0785	-0.0013			-17.2335	-21.7203	-0.314	-0.0046
-16.1946	-4.7274	-0.0647	-0.0011			-17.2008	-21.4805	-0.3061	-0.0045
-16.1612	-2.1466	-0.0294	-0.0007			-17.1682	-21.9895	-0.312	-0.0053
-16.1279	-0.4483	-0.0062	0			-17.1355	-23.1112	-0.3272	-0.006
-16.0945	-0.0413	-0.0008	0			-17.1029	-23.5146	-0.332	-0.0062
-16.0611	-0.0017	0	0			-17.0703	-21.694	-0.3061	-0.0058
-16.0277	0	0	0			-17.0376	-17.3729	-0.2447	-0.0047
-15.9943	0	0	0			-17.005	-11.8001	-0.1658	-0.0018
-15.9609	0	0	0			-16.9723	-6.719	-0.0935	-0.0002
-15.9275	0	0	0			-16.9397	-3.1864	-0.0452	0
-15.8941	0	0	0			-16.9071	-1.2529	-0.0171	0
-15.8607	0	0	0			-16.8744	-0.407	-0.0054	0
-15.8273	0	0	0			-16.8418	-0.1089	-0.0012	0
-15.794	0	0	0			-16.8091	-0.0239	0	0
-15.7606	0	0	0			-16.7765	-0.0043	0	0
-15.7272	0	0	0			-16.7439	-0.0006	0	0
-15.6938	0	0	0			-16.7112	-0.0001	0	0
-15.6604	0	0	0			-16.6786	0	0	0
-15.627	0	0	0			-16.646	0	0	0
-15.5936	0	0	0			-16.6133	0	0	0
-15.5602	0	0	0			-16.5807	0	0	0
-15.5268	0	0	0			-16.548	0	0	0
-15.4934	0	0	0			-16.5154	0	0	0
-15.46	0	0	0			-16.4828	0	0	0
-15.4267	0	0	0			-16.4501	0	0	0
-15.3933	0	0	0			-16.4175	0	0	0
-15.3599	0	0	0			-16.3848	0	0	0
-15.3265	0	0	0			-16.3522	0	0	0
-15.2931	0	0	0			-16.3196	0	0	0
-15.2597	0	0	0			-16.2869	0	0	0
-15.2263	0	0	0			-16.2543	0	0	0
-15.1929	0	0	0			-16.2216	0	0	0
-15.1595	0	0	0			-16.189	0	0	0
-15.1261	0	0	0			-16.1564	0	0	0
-15.0928	0	0	0			-16.1237	0	0	0
-15.0594	0	0	0			-16.0911	0	0	0
-15.026	0	0	0			-16.0584	0	0	0
-14.9926	0	0	0			-16.0258	0	0	0
-14.9592	0	0	0			-15.9932	0	0	0
-14.9258	0	0	0			-15.9605	0	0	0
-14.8924	0	0	0			-15.9279	0	0	0
-14.859	0	0	0			-15.8953	0	0	0
-14.8256	0	0	0			-15.8626	0	0	0
-14.7922	0	0	0			-15.83	0	0	0
-14.7589	0	0	0			-15.7973	0	0	0
-14.7255	0	0	0			-15.7647	0	0	0
-14.6921	0	0	0			-15.7321	0	0	0
-14.6587	0	0	0			-15.6994	0	0	0
-14.6253	0	0	0			-15.6668	0	0	0
-14.5919	0	0	0			-15.6341	0	0	0
-14.5585	0	0	0			-15.6015	0	0	0
-14.5251	0	0	0			-15.5689	0	0	0
-14.4917	0	0	0			-15.5362	0	0	0
-14.4583	0	0	0			-15.5036	0	0	0
-14.4249	0	0	0			-15.4709	0	0	0
-14.3916	0	0	0			-15.4383	0	0	0
-14.3582	0	0	0			-15.4057	0	0	0
-14.3248	0	0	0			-15.373	-0.0001	0	0
-14.2914	0	0	0			-15.3404	-0.001	0	0
-14.258	-0.0003	0	0			-15.3078	-0.006	0	0
-14.2246	-0.0085	0	0			-15.2751	-0.0294	-0.0012	0
-14.1912	-0.1306	-0.0056	0			-15.2425	-0.1169	-0.005	0
-14.1578	-0.9555	-0.0414	-0.0013			-15.2098	-0.3786	-0.0164	0
-14.1244	-3.465	-0.1515	-0.0058			-15.1772	-0.9998	-0.0438	-0.0006
-14.091	-6.4751	-0.2827	-0.0107			-15.1446	-2.1688	-0.0943	-0.0034
-14.0577	-6.8771	-0.2993	-0.0113			-15.1119	-3.9179	-0.1725	-0.0058
-14.0243	-5.9915	-0.2594	-0.0095			-15.0793	-6.0556	-0.2675	-0.0086
-13.9909	-5.6124	-0.2424	-0.009			-15.0466	-8.3952	-0.3696	-0.0131
-13.9575	-4.7406	-0.2034	-0.0073			-15.014	-11.1016	-0.4882	-0.017
-13.9241	-5.3433	-0.228	-0.0082			-14.9814	-14.6171	-0.6385	-0.0231
-13.8907	-6.6852	-0.2839	-0.0107			-14.9487	-19.0096	-0.8251	-0.0288
-13.8573	-6.6745	-0.2823	-0.0107			-14.9161	-23.4423	-1.011	-0.0351
-13.8239	-4.7322	-0.1997	-0.0073			-14.8834	-26.5706	-1.139	-0.0391
-13.7905	-1.842	-0.0771	-0.0029			-14.8508	-27.6635	-1.1803	-0.0418
-13.7571	-0.339	-0.0142	-0.0001			-14.8182	-27.2702	-1.1613	-0.0412
-13.7237	-0.0816	-0.0008	0			-14.7855	-26.5808	-1.1293	-0.0398
-13.6904	-0.4203	-0.0012	0			-14.7529	-26.1066	-1.1012	-0.0404
-13.657	-1.6351	-0.0056	0			-14.7202	-25.2172	-1.0425	-0.0386
-13.6236	-3.6107	-0.0128	-0.0002			-14.6876	-23.0686	-0.9093	-0.0332
-13.5902	-5.4052	-0.0188	-0.0002			-14.655	-19.7376	-0.7008	-0.0258
-13.5568	-6.5277	-0.0216	-0.0003			-14.6223	-16.2615	-0.4705	-0.0165
-13.5234	-6.4757	-0.0216	-0.0003			-14.5897	-13.7855	-0.2771	-0.0095
-13.49	-5.8382	-0.019	-0.0003			-14.5571	-12.9081	-0.1526	-0.0042
-13.4566	-5.8218	-0.0192	-0.0002			-14.5244	-13.6475	-0.0901	-0.0014
-13.4232	-6.3094	-0.02	-0.0003			-14.4918	-15.6417	-0.0694	-0.0006
-13.3898	-6.724	-0.0216	-0.0007			-14.4591	-18.3283	-0.0688	-0.0003
-13.3565	-5.7916	-0.0182	-0.0005			-14.4265	-21.1378	-0.0741	-0.0003
-13.3231	-3.5532	-0.0108	0			-14.3939	-23.6092	-0.0805	-0.0003
-13.2897	-1.3912	-0.0044	0			-14.3612	-25.3308	-0.0849	-0.0003
-13.2563	-0.3021	-0.0008	0			-14.3286	-25.899	-0.0865	-0.0004
-13.2229	-0.0327	0	0			-14.2959	-25.1074	-0.0831	-0.0003
-13.1895	-0.0016	0	0			-14.2633	-23.2148	-0.0763	-0.0002
-13.1561	0	0	0			-14.2307	-20.8732	-0.0699	-0.0001
-13.1227	0	0	0			-14.198	-18.6033	-0.0676	-0.0004
-13.0893	0	0	0			-14.1654	-16.3978	-0.0737	-0.0011
-13.0559	0	0	0			-14.1327	-14.0338	-0.093	-0.0021
-13.0226	0	0	0			-14.1001	-11.639	-0.1279	-0.0039
-12.9892	0	0	0			-14.0675	-9.6071	-0.1704	-0.0062
-12.9558	0	0	0			-14.0348	-8.0144	-0.1982	-0.0078
-12.9224	0	0	0			-14.0022	-6.501	-0.1942	-0.0078
-12.889	0	0	0			-13.9695	-4.7848	-0.1564	-0.0062
-12.8556	0	0	0			-13.9369	-3.0243	-0.1024	-0.0038
-12.8222	0	0	0			-13.9043	-1.6039	-0.0548	-0.0021
-12.7888	0	0	0			-13.8716	-0.7635	-0.0237	-0.001
-12.7554	0	0	0			-13.839	-0.5543	-0.0086	-0.0001
-12.722	0	0	0			-13.8064	-1.08	-0.0038	0
-12.6886	0	0	0			-13.7737	-2.6703	-0.0047	0
-12.6553	0	0	0			-13.7411	-5.6847	-0.0091	0
-12.6219	0	0	0			-13.7084	-9.9225	-0.0161	0
-12.5885	0	0	0			-13.6758	-14.1383	-0.0231	-0.0003
-12.5551	0	0	0			-13.6432	-16.4396	-0.0268	-0.0008
-12.5217	0	0	0			-13.6105	-15.5987	-0.0254	-0.0005
-12.4883	0	0	0			-13.5779	-12.0769	-0.0196	-0.0003
-12.4549	0	0	0			-13.5452	-7.6284	-0.012	0
-12.4215	0	0	0			-13.5126	-3.9304	-0.006	0
-12.3881	0	0	0			-13.48	-1.6514	-0.0025	0
-12.3547	0	0	0			-13.4473	-0.5657	-0.0006	0
-12.3214	0	0	0			-13.4147	-0.1579	-0.0002	0
-12.288	0	0	0			-13.382	-0.0359	0	0
-12.2546	0	0	0			-13.3494	-0.0067	0	0
-12.2212	0	0	0			-13.3168	-0.001	0	0
-12.1878	0	0	0			-13.2841	-0.0001	0	0
-12.1544	0	0	0			-13.2515	0	0	0
-12.121	0	0	0			-13.2189	0	0	0
-12.0876	0	0	0			-13.1862	0	0	0
-12.0542	0	0	0			-13.1536	0	0	0
-12.0208	0	0	0			-13.1209	0	0	0
-11.9874	0	0	0			-13.0883	0	0	0
-11.9541	0	0	0			-13.0557	0	0	0
-11.9207	0	0	0			-13.023	0	0	0
-11.8873	0	0	0			-12.9904	0	0	0
-11.8539	0	0	0			-12.9577	0	0	0
-11.8205	0	0	0			-12.9251	0	0	0
-11.7871	0	0	0			-12.8925	0	0	0
-11.7537	0	0	0			-12.8598	0	0	0
-11.7203	0	0	0			-12.8272	0	0	0
-11.6869	0	0	0			-12.7945	0	0	0
-11.6535	0	0	0			-12.7619	0	0	0
-11.6202	0	0	0			-12.7293	0	0	0
-11.5868	0	0	0			-12.6966	0	0	0
-11.5534	0	0	0			-12.664	0	0	0
-11.52	0	0	0			-12.6313	0	0	0
-11.4866	0	0	0			-12.5987	0	0	0
-11.4532	0	0	0			-12.5661	0	0	0
-11.4198	0	0	0			-12.5334	0	0	0
-11.3864	-0.0009	0	0			-12.5008	0	0	0
-11.353	-0.019	-0.0024	0			-12.4682	-0.0001	0	0
-11.3196	-0.1951	-0.0212	-0.002			-12.4355	-0.0009	0	0
-11.2863	-1.0026	-0.1114	-0.0104			-12.4029	-0.0054	0	0
-11.2529	-2.8125	-0.3107	-0.0279			-12.3702	-0.0269	-0.002	0
-11.2195	-5.0907	-0.5558	-0.0455			-12.3376	-0.1089	-0.0115	-0.0006
-11.1861	-7.2317	-0.7737	-0.0564			-12.305	-0.3594	-0.0382	-0.0025
-11.1527	-8.5336	-0.9033	-0.0617			-12.2723	-0.9736	-0.1047	-0.0081
-11.1193	-8.7557	-0.9257	-0.0628			-12.2397	-2.1879	-0.2366	-0.019
-11.0859	-8.7778	-0.9298	-0.0633			-12.207	-4.1623	-0.4491	-0.0367
-11.0525	-8.2752	-0.8727	-0.0601			-12.1744	-6.9316	-0.744	-0.0594
-11.0191	-5.9345	-0.6227	-0.0433			-12.1418	-10.561	-1.125	-0.0855
-10.9857	-2.6019	-0.2716	-0.0189			-12.1091	-15.2917	-1.6186	-0.1173
-10.9523	-0.5977	-0.0623	-0.0045			-12.0765	-21.236	-2.2339	-0.1566
-10.919	-0.0654	-0.0066	-0.0001			-12.0438	-27.7359	-2.9073	-0.2002
-10.8856	-0.0032	0	0			-12.0112	-33.2246	-3.4793	-0.2375
-10.8522	-0.0001	0	0			-11.9786	-36.0402	-3.7739	-0.2581
-10.8188	0	0	0			-11.9459	-35.4742	-3.717	-0.2539
-10.7854	0	0	0			-11.9133	-32.028	-3.3598	-0.2313
-10.752	0	0	0			-11.8807	-26.7928	-2.8143	-0.195
-10.7186	0	0	0			-11.848	-20.7571	-2.183	-0.1516
-10.6852	0	0	0			-11.8154	-14.6668	-1.5442	-0.1081
-10.6518	0	0	0			-11.7827	-9.2162	-0.9692	-0.0675
-10.6184	0	0	0			-11.7501	-5.0161	-0.5277	-0.0364
-10.5851	0	0	0			-11.7175	-2.3145	-0.2419	-0.016
-10.5517	0	0	0			-11.6848	-0.8918	-0.093	-0.0054
-10.5183	0	0	0			-11.6522	-0.2841	-0.0291	-0.0013
-10.4849	0	0	0			-11.6195	-0.0744	-0.007	0
-10.4515	0	0	0			-11.5869	-0.0159	-0.0011	0
-10.4181	0	0	0			-11.5543	-0.0028	0	0
-10.3847	0	0	0			-11.5216	-0.0004	0	0
-10.3513	0	0	0			-11.489	0	0	0
-10.3179	0	0	0			-11.4563	0	0	0
-10.2845	0	0	0			-11.4237	0	0	0
-10.2511	0	0	0			-11.3911	0	0	0
-10.2178	0	0	0			-11.3584	0	0	0
-10.1844	-0.0002	0	0			-11.3258	-0.0001	0	0
-10.151	-0.0059	0	0			-11.2931	-0.0006	0	0
-10.1176	-0.1055	-0.0018	0			-11.2605	-0.0036	0	0
-10.0842	-0.877	-0.0159	-0.0016			-11.2279	-0.0187	0	0
-10.0508	-3.5214	-0.0628	-0.0057			-11.1952	-0.0791	-0.0011	0
-10.0174	-7.2265	-0.1289	-0.0108			-11.1626	-0.2724	-0.0043	0
-9.98396	-8.7707	-0.1545	-0.0125			-11.13	-0.7664	-0.0131	-0.0005
-9.95056	-8.3127	-0.1454	-0.0115			-11.0973	-1.7745	-0.0309	-0.0018
-9.91716	-8.1598	-0.1423	-0.011			-11.0647	-3.4405	-0.061	-0.0042
-9.88386	-8.9728	-0.156	-0.0122			-11.032	-5.7744	-0.107	-0.0083
-9.85046	-8.1082	-0.1403	-0.0112			-10.9994	-8.8416	-0.1784	-0.0144
-9.81706	-4.4196	-0.0762	-0.006			-10.9668	-13.04	-0.2987	-0.0246
-9.78366	-1.2424	-0.0211	-0.0016			-10.9341	-18.8382	-0.4928	-0.0401
-9.75026	-0.1649	-0.0026	-0.0001			-10.9015	-25.8177	-0.7599	-0.0614
-9.71686	-0.0098	0	0			-10.8688	-32.1353	-1.0376	-0.0848
-9.68346	-0.0003	0	0			-10.8362	-35.6052	-1.2204	-0.0993
-9.65006	0	0	0			-10.8036	-35.6023	-1.2388	-0.1002
-9.61666	0	0	0			-10.7709	-33.485	-1.1074	-0.0893
-9.58326	0	0	0			-10.7383	-30.8617	-0.9017	-0.0717
-9.54996	0	0	0			-10.7056	-27.8669	-0.6951	-0.0555
-9.51656	0	0	0			-10.673	-23.5648	-0.5112	-0.0403
-9.48316	0	0	0			-10.6404	-17.6863	-0.3491	-0.0274
-9.44976	0	0	0			-10.6077	-11.3473	-0.2125	-0.0161
-9.41636	0	0	0			-10.5751	-6.096	-0.1102	-0.0081
-9.38296	0	0	0			-10.5424	-2.7136	-0.0482	-0.0026
-9.34956	0	0	0			-10.5098	-0.9955	-0.017	-0.0002
-9.31616	0	0	0			-10.4772	-0.3	-0.0047	0
-9.28276	-0.0002	0	0			-10.4445	-0.0741	-0.0009	0
-9.24936	-0.0067	-0.0022	-0.0002			-10.4119	-0.015	0	0
-9.21596	-0.0922	-0.0274	-0.0038			-10.3793	-0.0025	0	0
-9.18266	-0.6077	-0.1804	-0.0255			-10.3466	-0.0004	0	0
-9.14926	-1.9943	-0.5946	-0.0821			-10.314	-0.0003	0	0
-9.11586	-3.5001	-1.0435	-0.1398			-10.2813	-0.0021	0	0
-9.08246	-3.8127	-1.1362	-0.1459			-10.2487	-0.0115	-0.003	0
-9.04906	-3.4182	-1.017	-0.1227			-10.2161	-0.052	-0.0154	-0.0012
-9.01566	-3.3418	-0.9926	-0.1106			-10.1834	-0.1899	-0.0558	-0.0069
-8.98226	-3.4555	-1.0233	-0.1057			-10.1508	-0.5628	-0.1674	-0.0226
-8.94886	-3.6189	-1.0601	-0.101			-10.1181	-1.3546	-0.4074	-0.0561
-8.91546	-4.6078	-1.3148	-0.1138			-10.0855	-2.6543	-0.7988	-0.1108
-8.88206	-6.723	-1.8757	-0.1561			-10.0529	-4.2654	-1.2826	-0.1774
-8.84876	-8.4224	-2.3286	-0.2023			-10.0202	-5.7351	-1.7218	-0.2359
-8.81536	-8.0791	-2.2005	-0.2095			-9.98758	-6.7891	-2.0302	-0.2714
-8.78196	-5.9859	-1.5439	-0.1589			-9.95488	-7.829	-2.3194	-0.2942
-8.74856	-3.4995	-0.7521	-0.0826			-9.92228	-9.8186	-2.8667	-0.3379
-8.71516	-2.552	-0.3154	-0.0391			-9.88968	-13.4694	-3.8628	-0.4263
-8.68176	-3.1848	-0.2562	-0.0352			-9.85698	-18.5926	-5.2176	-0.5513
-8.64836	-3.9524	-0.2933	-0.0377			-9.82438	-24.4152	-6.6508	-0.6811
-8.61496	-4.8166	-0.3491	-0.0405			-9.79178	-30.3593	-7.9642	-0.7944
-8.58156	-5.7827	-0.4333	-0.0488			-9.75908	-36.0743	-9.0892	-0.8855
-8.54816	-6.5823	-0.5212	-0.0587			-9.72648	-40.7361	-9.8736	-0.9474
-8.51476	-6.9644	-0.5646	-0.0634			-9.69378	-43.0106	-9.9754	-0.9531
-8.48146	-6.897	-0.5586	-0.0622			-9.66118	-42.1679	-9.1241	-0.876
-8.44806	-6.3857	-0.5225	-0.0588			-9.62858	-38.9256	-7.4463	-0.7224
-8.41466	-5.4675	-0.4607	-0.0529			-9.59588	-34.858	-5.4511	-0.5383
-8.38126	-3.8639	-0.3314	-0.0389			-9.56328	-31.1981	-3.6922	-0.3717
-8.34786	-1.7299	-0.1488	-0.0179			-9.53058	-28.4388	-2.478	-0.2551
-8.31446	-0.4029	-0.0346	-0.0042			-9.49798	-26.7298	-1.8226	-0.1924
-8.28106	-0.0445	-0.0038	-0.0002			-9.46538	-26.0725	-1.5712	-0.17
-8.24766	-0.0022	0	0			-9.43268	-26.087	-1.5258	-0.1684
-8.21426	0	0	0			-9.40008	-26.0769	-1.5343	-0.173
-8.18086	0	0	0			-9.36738	-25.5999	-1.5245	-0.1758
-8.14756	0	0	0			-9.33478	-24.8076	-1.4998	-0.1765
-8.11416	0	0	0			-9.30218	-24.1594	-1.5026	-0.1798
-8.08076	0	0	0			-9.26948	-23.9537	-1.5636	-0.1874
-8.04736	0	0	0			-9.23688	-24.0114	-1.6622	-0.1983
-8.01396	0	0	0			-9.20418	-23.5377	-1.7197	-0.2037
-7.98056	0	0	0			-9.17158	-21.4709	-1.6349	-0.1928
-7.94716	0	0	0			-9.13898	-17.416	-1.3604	-0.1606
-7.91376	0	0	0			-9.10628	-12.286	-0.9666	-0.1134
-7.88036	0	0	0			-9.07368	-7.7863	-0.5852	-0.0691
-7.84696	-0.0002	0	0			-9.04108	-5.2028	-0.3211	-0.0378
-7.81366	-0.004	-0.0012	-0.0002			-9.00838	-4.6482	-0.1933	-0.0215
-7.78026	-0.0422	-0.0168	-0.003			-8.97578	-5.2127	-0.1566	-0.0175
-7.74686	-0.2315	-0.0918	-0.0167			-8.94308	-5.6747	-0.1512	-0.0166
-7.71346	-0.7308	-0.2898	-0.0514			-8.91048	-5.2607	-0.1351	-0.0147
-7.68006	-1.4356	-0.5672	-0.0991			-8.87788	-4.0016	-0.1014	-0.0107
-7.64666	-1.8851	-0.7421	-0.1256			-8.84518	-2.4764	-0.0621	-0.0066
-7.61326	-2.0287	-0.7935	-0.1289			-8.81258	-1.2499	-0.0329	-0.0034
-7.57986	-2.3959	-0.9321	-0.1436			-8.77988	-0.541	-0.0253	-0.0029
-7.54646	-2.7093	-1.0535	-0.1555			-8.74728	-0.3026	-0.0563	-0.009
-7.51306	-2.2901	-0.8977	-0.1242			-8.71468	-0.47	-0.1667	-0.0296
-7.47966	-2.0567	-0.82	-0.099			-8.68198	-1.0921	-0.4248	-0.078
-7.44636	-2.447	-0.9859	-0.1068			-8.64938	-2.2378	-0.8772	-0.16
-7.41296	-2.5087	-1.0227	-0.1014			-8.61668	-3.7547	-1.4738	-0.2706
-7.37956	-2.7266	-1.1355	-0.1083			-8.58408	-5.1465	-2.0181	-0.3709
-7.34616	-4.3106	-1.836	-0.1923			-8.55148	-5.8432	-2.2897	-0.4192
-7.31276	-7.1832	-3.1153	-0.3617			-8.51878	-5.7401	-2.2451	-0.4075
-7.27936	-10.1107	-4.4112	-0.5421			-8.48618	-5.4485	-2.1222	-0.3748
-7.24596	-9.9772	-4.3201	-0.561			-8.45348	-5.905	-2.2972	-0.3829
-7.21256	-6.9861	-2.9613	-0.4262			-8.42088	-7.7026	-3.0175	-0.4658
-7.17916	-4.6929	-1.9197	-0.3204			-8.38828	-10.7807	-4.2817	-0.6123
-7.14576	-3.6423	-1.4452	-0.2674			-8.35558	-14.6423	-5.9107	-0.7857
-7.11246	-2.9464	-1.1543	-0.2172			-8.32298	-18.7463	-7.6873	-0.96
-7.07906	-2.6344	-1.0297	-0.1897			-8.29038	-22.7528	-9.4579	-1.1288
-7.04566	-2.6454	-1.0337	-0.1849			-8.25768	-26.5727	-11.1584	-1.3016
-7.01226	-2.8461	-1.1113	-0.1906			-8.22508	-30.2113	-12.7694	-1.4831
-6.97886	-3.4828	-1.364	-0.2333			-8.19238	-33.4258	-14.1682	-1.664
-6.94546	-4.1106	-1.6297	-0.2926			-8.15978	-35.4785	-15.0353	-1.8017
-6.91206	-4.863	-1.9287	-0.3637			-8.12718	-35.365	-14.9521	-1.8379
-6.87866	-6.3793	-2.4726	-0.4748			-8.09448	-32.522	-13.6997	-1.7362
-6.84526	-8.4568	-3.2324	-0.6257			-8.06188	-27.5143	-11.5268	-1.5294
-6.81186	-9.6276	-3.6689	-0.7255			-8.02918	-22.0527	-9.1522	-1.3166
-6.77856	-9.4582	-3.5738	-0.7265			-7.99658	-18.1289	-7.4028	-1.2101
-6.74516	-8.9384	-3.3941	-0.7094			-7.96398	-16.8551	-6.7416	-1.2632
-6.71176	-9.1807	-3.6523	-0.7966			-7.93128	-17.9759	-7.0829	-1.4452
-6.67836	-9.6654	-4.0033	-0.8905			-7.89868	-20.447	-8.0287	-1.6866
-6.64496	-8.7502	-3.6081	-0.7744			-7.86598	-23.4802	-9.2655	-1.9476
-6.61156	-8.4773	-3.3517	-0.6607			-7.83338	-27.0188	-10.7396	-2.2314
-6.57816	-9.6051	-3.703	-0.6654			-7.80078	-31.1604	-12.4393	-2.5404
-6.54476	-10.5244	-4.0858	-0.6602			-7.76808	-35.1985	-14.0406	-2.813
-6.51136	-11.5272	-4.5772	-0.6659			-7.73548	-37.5964	-14.935	-2.9371
-6.47796	-12.5255	-5.0626	-0.6772			-7.70288	-37.3128	-14.7536	-2.8648
-6.44456	-13.1885	-5.3898	-0.6719			-7.67018	-35.1875	-13.8769	-2.7083
-6.41126	-12.4244	-5.1149	-0.6083			-7.63758	-33.7026	-13.3179	-2.6905
-6.37786	-10.4875	-4.3534	-0.5161			-7.60488	-35.1426	-13.9707	-2.9846
-6.34446	-9.0908	-3.8091	-0.4716			-7.57228	-39.9143	-15.9571	-3.5706
-6.31106	-8.491	-3.5624	-0.4867			-7.53968	-46.4942	-18.6325	-4.2483
-6.27766	-9.1496	-3.833	-0.6654			-7.50698	-52.8175	-21.1516	-4.7718
-6.24426	-11.1359	-4.6624	-1.0158			-7.47438	-57.7629	-23.0849	-5.0167
-6.21086	-11.6349	-4.8806	-1.1885			-7.44168	-61.4738	-24.5364	-5.0192
-6.17746	-10.1651	-4.2659	-1.0548			-7.40908	-64.4556	-25.7539	-4.8929
-6.14406	-10.0531	-4.184	-0.9668			-7.37648	-66.6617	-26.721	-4.7066
-6.11066	-10.4192	-4.359	-0.9548			-7.34378	-67.5969	-27.1841	-4.4694
-6.07736	-8.9452	-3.8358	-0.7978			-7.31118	-67.0877	-27.0115	-4.1837
-6.04396	-6.4178	-2.8368	-0.5247			-7.27848	-65.7409	-26.4273	-3.8984
-6.01056	-4.6027	-2.0635	-0.3392			-7.24588	-64.6512	-25.9196	-3.6977
-5.97716	-4.5576	-1.9736	-0.33			-7.21328	-64.5868	-25.8747	-3.6512
-5.94376	-6.045	-2.4015	-0.4586			-7.18058	-65.3387	-26.271	-3.7675
-5.91036	-8.07	-2.9194	-0.6286			-7.14798	-65.9254	-26.7115	-4.0003
-5.87696	-9.2232	-3.1145	-0.7024			-7.11528	-65.4783	-26.7677	-4.2842
-5.84356	-8.9879	-2.6948	-0.6202			-7.08268	-63.8439	-26.2578	-4.5669
-5.81016	-9.1656	-2.0543	-0.4983			-7.05008	-61.3859	-25.2586	-4.809
-5.77676	-11.5449	-2.0465	-0.5275			-7.01738	-58.4653	-23.9388	-4.9528
-5.74336	-14.617	-2.5846	-0.6683			-6.98478	-55.2486	-22.4656	-4.9369
-5.71006	-16.5895	-3.1527	-0.8095			-6.95218	-51.8621	-20.9552	-4.7258
-5.67666	-17.6931	-3.6173	-0.9665			-6.91948	-48.5163	-19.4434	-4.3516
-5.64326	-16.7207	-3.666	-1.0304			-6.88688	-45.5595	-17.906	-3.8947
-5.60986	-12.728	-3.197	-0.8978			-6.85418	-43.6615	-16.3999	-3.4714
-5.57646	-9.6901	-2.8464	-0.7661			-6.82158	-43.83	-15.1628	-3.189
-5.54306	-9.6816	-3.0402	-0.767			-6.78898	-46.7594	-14.4768	-3.1035
-5.50966	-11.0767	-3.5847	-0.7832			-6.75628	-51.8883	-14.3761	-3.1818
-5.47626	-12.2245	-3.961	-0.7621			-6.72368	-57.2869	-14.5583	-3.3237
-5.44286	-12.8124	-3.8756	-0.8015			-6.69098	-60.828	-14.6137	-3.4318
-5.40946	-12.9891	-3.4931	-0.8669			-6.65838	-61.7352	-14.3684	-3.4825
-5.37616	-11.5694	-2.905	-0.781			-6.62578	-61.0925	-14.0159	-3.5408
-5.34276	-9.2949	-2.2445	-0.6192			-6.59308	-60.7985	-13.9401	-3.7023
-5.30936	-7.7415	-1.6594	-0.5092			-6.56048	-61.923	-14.3806	-4.0241
-5.27596	-7.0558	-1.333	-0.4409			-6.52778	-64.0074	-15.2786	-4.4686
-5.24256	-6.8832	-1.4421	-0.4758			-6.49518	-65.8879	-16.3849	-4.9103
-5.20916	-7.2073	-1.7571	-0.5697			-6.46258	-67.0343	-17.4697	-5.2067
-5.17576	-8.2457	-1.9202	-0.6567			-6.42988	-67.9193	-18.4242	-5.2892
-5.14236	-9.5271	-1.9824	-0.794			-6.39728	-69.1606	-19.1648	-5.2012
-5.10896	-10.2759	-1.9953	-1.0555			-6.36468	-70.6423	-19.5581	-5.0723
-5.07556	-10.5364	-2.0262	-1.5158			-6.33198	-71.625	-19.4932	-5.0429
-5.04226	-9.7728	-1.9815	-2.0575			-6.29938	-71.4461	-18.9965	-5.2044
-5.00886	-9.3795	-1.9684	-2.9266			-6.26668	-69.8518	-18.1788	-5.5389
-4.97546	-11.5355	-2.1708	-4.0173			-6.23408	-66.7209	-17.0604	-5.8793
-4.94206	-13.2023	-2.1126	-4.3269			-6.20148	-61.6952	-15.5219	-5.9707
-4.90866	-11.1712	-1.7088	-3.841			-6.16878	-54.3502	-13.468	-5.6524
-4.87526	-7.6785	-1.3357	-3.2195			-6.13618	-44.9889	-11.0614	-5.0166
-4.84186	-5.3421	-1.0823	-2.6496			-6.10348	-35.244	-8.7761	-4.3973
-4.80846	-4.7573	-1.008	-2.4907			-6.07088	-27.5912	-7.2011	-4.1769
-4.77506	-5.5314	-1.1414	-2.8068			-6.03828	-24.0206	-6.7448	-4.5674
-4.74166	-6.1465	-1.252	-2.8873			-6.00558	-24.9873	-7.4353	-5.5151
-4.70826	-6.5984	-1.3795	-2.9054			-5.97298	-29.3342	-8.8746	-6.7812
-4.67496	-8.0432	-1.7302	-3.539			-5.94028	-35.0489	-10.3903	-8.1249
-4.64156	-9.8476	-2.0043	-4.6755			-5.90768	-40.3524	-11.3607	-9.4828
-4.60816	-9.9901	-1.8489	-5.3759			-5.87508	-44.5098	-11.5373	-10.9814
-4.57476	-8.1201	-1.516	-4.6654			-5.84238	-47.8218	-11.0992	-12.6955
-4.54136	-5.4257	-1.1499	-2.902			-5.80978	-50.8085	-10.3847	-14.3369
-4.50796	-3.7293	-0.8348	-1.5306			-5.77708	-53.3523	-9.5707	-15.2477
-4.47456	-4.4063	-0.9133	-1.3785			-5.74448	-54.5958	-8.619	-14.8618
-4.44116	-5.9459	-1.2076	-1.7938			-5.71188	-53.5535	-7.4575	-13.2227
-4.40776	-5.89	-1.2153	-1.7083			-5.67918	-49.831	-6.1679	-11.0296
-4.37436	-5.1083	-1.0586	-1.1939			-5.64658	-44.1129	-5.0078	-9.1995
-4.34106	-6.7145	-1.3666	-1.1066			-5.61398	-38.2465	-4.3161	-8.4452
-4.30766	-10.7305	-2.142	-1.489			-5.58128	-34.6339	-4.3636	-9.1348
-4.27426	-13.6505	-2.6828	-1.7528			-5.54868	-35.0724	-5.2196	-11.2714
-4.24086	-13.5144	-2.6237	-1.7528			-5.51598	-39.8156	-6.6927	-14.4967
-4.20746	-11.0391	-2.1462	-1.5866			-5.48338	-47.4605	-8.3936	-18.1222
-4.17406	-7.4505	-1.4837	-1.3064			-5.45078	-55.5854	-9.889	-21.2571
-4.14066	-5.3672	-1.0702	-1.3769			-5.41808	-61.7517	-10.8759	-23.0834
-4.10726	-5.4462	-0.991	-1.8628			-5.38548	-64.5562	-11.2845	-23.2409
-4.07386	-5.8254	-0.9935	-2.3112			-5.35278	-64.3505	-11.2964	-22.0742
-4.04046	-5.8021	-1.0048	-2.5763			-5.32018	-63.0361	-11.2462	-20.4418
-4.00706	-5.2467	-0.9611	-2.491			-5.28758	-62.7555	-11.4346	-19.1377
-3.97376	-3.6748	-0.732	-1.7792			-5.25488	-64.4022	-11.939	-18.4096
-3.94036	-1.8938	-0.4021	-0.9267			-5.22228	-67.2402	-12.5853	-17.9584
-3.90696	-1.2825	-0.2062	-0.5807			-5.18958	-69.7802	-13.0869	-17.3348
-3.87356	-2.4261	-0.2882	-0.8361			-5.15698	-70.8608	-13.2472	-16.3121
-3.84016	-4.3853	-0.5344	-1.5446			-5.12438	-70.0631	-13.0447	-15.0075
-3.80676	-5.0834	-0.6649	-2.2842			-5.09168	-67.4757	-12.5714	-13.7295
-3.77336	-4.5179	-0.6708	-2.4919			-5.05908	-63.2464	-11.8946	-12.6935
-3.73996	-4.533	-0.8395	-2.4784			-5.02638	-57.3629	-10.9775	-11.8633
-3.70656	-5.3848	-1.1558	-2.45			-4.99378	-49.9913	-9.7738	-11.1296
-3.67316	-5.5382	-1.2845	-1.8725			-4.96118	-42.1061	-8.3951	-10.5926
-3.63986	-4.3835	-1.1492	-1.0762			-4.92848	-35.4163	-7.1511	-10.5675
-3.60646	-2.818	-0.878	-0.6627			-4.89588	-31.0779	-6.2923	-11.116
-3.57306	-2.545	-0.8218	-0.9039			-4.86328	-28.4023	-5.7295	-11.6533
-3.53966	-3.5515	-1.0951	-1.5054			-4.83058	-25.3286	-5.0878	-11.2432
-3.50626	-3.9562	-1.2704	-1.6083			-4.79798	-20.4592	-4.1021	-9.4483
-3.47286	-3.9342	-1.3874	-1.3854			-4.76528	-14.4455	-2.8932	-6.8242
-3.43946	-4.6325	-1.7789	-1.4024			-4.73268	-9.3668	-1.8742	-4.5408
-3.40606	-5.5217	-2.2147	-1.5228			-4.70008	-7.1298	-1.4274	-3.6188
-3.37266	-6.1153	-2.357	-1.6944			-4.66738	-8.4841	-1.7268	-4.4698
-3.33926	-6.9446	-2.2718	-2.0537			-4.63478	-12.913	-2.6949	-6.8361
-3.30596	-7.8533	-1.9595	-2.4911			-4.60208	-18.9089	-4.0536	-9.9249
-3.27256	-8.8113	-1.7594	-2.8764			-4.56948	-24.5232	-5.4074	-12.7197
-3.23916	-11.1761	-2.0846	-3.4129			-4.53688	-28.1809	-6.407	-14.4148
-3.20576	-14.1695	-2.502	-3.7857			-4.50418	-29.2816	-6.8945	-14.727
-3.17236	-16.1424	-2.556	-3.5638			-4.47158	-28.1943	-6.9317	-13.8451
-3.13896	-18.1806	-2.368	-3.2789			-4.43888	-25.9145	-6.7607	-12.2204
-3.10556	-19.5568	-2.3063	-3.1994			-4.40628	-23.7583	-6.758	-10.397
-3.07216	-17.1263	-2.435	-3.0455			-4.37368	-22.9838	-7.288	-8.8867
-3.03876	-12.7142	-2.542	-2.9679			-4.34098	-24.1918	-8.4579	-7.9846
-3.00536	-9.6614	-2.4775	-2.8582			-4.30838	-26.9459	-9.9569	-7.6416
-2.97196	-8.2574	-2.3324	-2.4341			-4.27578	-30.199	-11.222	-7.5735
-2.93866	-8.584	-2.4603	-2.4572			-4.24308	-33.3369	-11.876	-7.5652
-2.90526	-9.6085	-2.796	-3.2521			-4.21048	-36.8393	-12.0368	-7.6951
-2.87186	-10.2067	-2.9759	-4.3078			-4.17778	-41.8286	-12.2154	-8.271
-2.83846	-11.167	-3.0539	-5.6403			-4.14518	-48.9404	-12.9006	-9.5473
-2.80506	-11.8748	-3.1762	-6.3263			-4.11258	-57.5872	-14.2127	-11.484
-2.77166	-11.2212	-3.2448	-5.6631			-4.07988	-66.161	-15.8418	-13.6774
-2.73826	-10.2009	-3.1618	-4.8866			-4.04728	-72.9049	-17.2457	-15.5304
-2.70486	-9.9844	-3.15	-4.779			-4.01458	-76.8093	-17.9659	-16.575
-2.67146	-10.2863	-3.3011	-4.8891			-3.98198	-77.8884	-17.8743	-16.7534
-2.63806	-11.333	-3.5435	-5.519			-3.94938	-76.6609	-17.1558	-16.4017
-2.60476	-13.4107	-3.8597	-7.0166			-3.91668	-73.4856	-16.1074	-15.9442
-2.57136	-14.4013	-4.2537	-7.4182			-3.88408	-68.6318	-14.9779	-15.6286
-2.53796	-12.9523	-4.4631	-5.7748			-3.85138	-63.0544	-14.0142	-15.6185
-2.50456	-10.1029	-3.9809	-3.7747			-3.81878	-58.7335	-13.5419	-16.2812
-2.47116	-8.2834	-3.5873	-2.6102			-3.78618	-57.6954	-13.8408	-18.2079
-2.43776	-9.2901	-4.2707	-2.5695			-3.75348	-60.4693	-14.8838	-21.8008
-2.40436	-10.9667	-5.1047	-2.9252			-3.72088	-65.6113	-16.2822	-26.7787
-2.37096	-10.9302	-5.0082	-2.8855			-3.68818	-70.7451	-17.5449	-32.092
-2.33756	-9.3901	-4.1268	-2.4692			-3.65558	-73.9645	-18.3823	-36.3522
-2.30416	-8.3558	-3.665	-2.0796			-3.62298	-74.3923	-18.7378	-38.459
-2.27076	-9.1809	-4.2497	-2.1188			-3.59028	-71.8619	-18.5899	-37.9915
-2.23746	-9.8023	-4.6879	-2.1844			-3.55768	-66.622	-17.8593	-35.2653
-2.20406	-10.2262	-4.9213	-2.2736			-3.52508	-59.724	-16.6315	-31.2886
-2.17066	-11.2181	-5.2344	-2.5255			-3.49238	-53.4667	-15.4573	-27.5891
-2.13726	-11.3214	-4.9114	-2.3708			-3.45978	-50.5939	-15.1982	-25.5896
-2.10386	-10.444	-4.1002	-1.7937			-3.42708	-52.3211	-16.3989	-25.6528
-2.07046	-10.7585	-3.8781	-1.4962			-3.39448	-57.1072	-18.7676	-26.7263
-2.03706	-12.8784	-4.6013	-1.5536			-3.36188	-61.6487	-21.3203	-27.1177
-2.00366	-14.0617	-5.4434	-1.6803			-3.32918	-63.2119	-23.0355	-25.792
-1.97026	-14.2627	-6.2076	-1.9658			-3.29658	-61.1942	-23.3975	-23.0171
-1.93686	-15.9073	-7.5475	-2.3596			-3.26388	-57.0088	-22.5642	-19.9412
-1.90356	-16.932	-8.2872	-2.3297			-3.23128	-52.9964	-21.228	-17.6866
-1.87016	-14.6082	-7.003	-1.7478			-3.19868	-51.2697	-20.2796	-16.7504
-1.83676	-12.2508	-5.609	-1.3378			-3.16598	-52.8615	-20.3843	-16.948
-1.80336	-12.0771	-5.3262	-1.4218			-3.13338	-57.3498	-21.6285	-17.7295
-1.76996	-12.2113	-4.9925	-1.5114			-3.10068	-63.0846	-23.5231	-18.5245
-1.73656	-11.8794	-4.3566	-1.4572			-3.06808	-67.9779	-25.3361	-18.9352
-1.70316	-11.3009	-4.052	-1.5808			-3.03548	-70.5922	-26.5943	-18.7726
-1.66976	-10.2053	-4.0019	-1.8771			-3.00278	-70.9711	-27.4212	-18.0663
-1.63636	-9.8996	-4.3045	-2.2179			-2.97018	-70.5536	-28.4286	-17.0365
-1.60296	-9.3485	-4.3826	-2.1098			-2.93748	-71.0315	-30.1718	-15.966
-1.56966	-7.4579	-3.7517	-1.4616			-2.90488	-72.9687	-32.56	-15.0161
-1.53626	-5.7292	-2.9796	-0.9305			-2.87228	-75.4527	-34.8096	-14.1485
-1.50286	-5.1308	-2.5683	-0.7526			-2.83958	-77.1982	-36.0716	-13.2283
-1.46946	-6.1494	-2.9758	-0.8974			-2.80698	-77.9736	-36.1819	-12.2164
-1.43606	-8.544	-4.2598	-1.1788			-2.77438	-78.7888	-35.7247	-11.2387
-1.40266	-9.7197	-5.0897	-1.1714			-2.74168	-80.704	-35.3756	-10.4571
-1.36926	-9.4151	-5.2384	-0.9581			-2.70908	-83.6924	-35.2513	-9.9391
-1.33586	-10.544	-6.0839	-0.9258			-2.67638	-86.6933	-34.9186	-9.63
-1.30246	-12.9355	-7.2602	-0.9797			-2.64378	-88.4788	-33.9638	-9.438
-1.26906	-15.0342	-7.537	-0.9586			-2.61118	-88.3706	-32.4532	-9.3349
-1.23566	-15.0618	-6.5493	-0.8902			-2.57848	-86.4651	-30.8966	-9.3918
-1.20236	-11.3416	-4.6503	-0.79			-2.54588	-83.4343	-29.8536	-9.7
-1.16896	-7.4662	-3.3294	-0.8359			-2.51318	-79.9517	-29.4639	-10.2233
-1.13556	-6.9716	-3.4484	-1.2291			-2.48058	-76.1092	-29.2903	-10.6885
-1.10216	-8.4968	-4.0453	-2.179			-2.44798	-71.4687	-28.6173	-10.7083
-1.06876	-10.2964	-3.8904	-4.259			-2.41528	-65.781	-27.038	-10.0607
-1.03536	-12.4421	-3.1222	-7.3993			-2.38268	-59.6203	-24.8742	-8.8889
-1.00196	-12.3289	-2.2282	-8.4166			-2.34998	-54.3017	-23.071	-7.6425
-0.96856	-8.7039	-1.4836	-5.6028			-2.31738	-51.1372	-22.5696	-6.7759
-0.93516	-6.0791	-1.3872	-2.6008			-2.28478	-50.528	-23.5854	-6.4597
-0.90176	-6.4422	-1.8885	-1.7093			-2.25208	-51.5438	-25.3734	-6.5003
-0.86846	-7.9812	-2.4948	-2.0097			-2.21948	-52.4566	-26.7122	-6.523
-0.83506	-9.1696	-2.7331	-2.4613			-2.18688	-51.9404	-26.7618	-6.2643
-0.80166	-10.1008	-2.5999	-2.6296			-2.15418	-49.9004	-25.5626	-5.7551
-0.76826	-10.7877	-2.4355	-2.5443			-2.12158	-47.2261	-23.8361	-5.2794
-0.73486	-11.1541	-2.6701	-2.8902			-2.08888	-44.9662	-22.4085	-5.1914
-0.70146	-10.662	-2.765	-3.5745			-2.05628	-43.9248	-21.8141	-5.8057
-0.66806	-9.0753	-2.2627	-4.0749			-2.02368	-44.7693	-22.2654	-7.3679
-0.63466	-8.4603	-1.9134	-4.8776			-1.99098	-47.8771	-23.647	-10.0001
-0.60126	-10.6522	-2.158	-6.7199			-1.95838	-52.6743	-25.406	-13.4755
-0.56786	-14.1202	-2.6295	-8.8482			-1.92568	-57.238	-26.5724	-17.0287
-0.53446	-14.2012	-2.7638	-8.4084			-1.89308	-58.9452	-26.1535	-19.4513
-0.50116	-10.4277	-2.4277	-5.6331			-1.86048	-56.0178	-23.7177	-19.6982
-0.46776	-7.3469	-2.1269	-3.7752			-1.82778	-48.9027	-19.7368	-17.6703
-0.43436	-7.8179	-2.6492	-3.9062			-1.79518	-40.3062	-15.3811	-14.4803
-0.40096	-10.3397	-3.813	-4.8375			-1.76248	-33.688	-11.9135	-11.8694
-0.36756	-11.9868	-4.5924	-5.3602			-1.72988	-31.376	-10.0935	-11.2066
-0.33416	-11.3047	-4.3383	-5.0173			-1.69728	-33.7121	-9.9555	-12.8756
-0.30076	-9.1479	-3.3581	-4.1895			-1.66458	-39.4843	-11.0071	-16.3726
-0.26736	-6.3347	-2.2256	-2.9774			-1.63198	-46.8256	-12.5891	-20.7435
-0.23396	-3.2437	-1.195	-1.4589			-1.59928	-53.8291	-14.1579	-24.9507
-0.20056	-1.1705	-0.4981	-0.4591			-1.56668	-58.8024	-15.3289	-28.0273
-0.16726	-0.2907	-0.1409	-0.0975			-1.53408	-60.4874	-15.7879	-29.2248
-0.13386	-0.0424	-0.0221	-0.0128			-1.50138	-58.5256	-15.2971	-28.3324
-0.10046	-0.0031	-0.0014	-0.0008			-1.46878	-53.9987	-13.9137	-26.0403
-0.06706	-0.0001	0	0			-1.43618	-49.3946	-12.1744	-23.8819
-0.03366	0	0	0			-1.40348	-47.6007	-10.9264	-23.5327
-0.00025741	0	0	0			-1.37088	-50.3786	-10.8417	-25.8591
0.03314	0	0	0			-1.33818	-57.2834	-12.022	-30.3945
0.06654	0	0	0			-1.30558	-65.7615	-14.0095	-35.5559
0.09994	0	0	0			-1.27298	-72.475	-16.1038	-39.4395
0.13334	0	0	0			-1.24028	-75.0282	-17.6993	-40.7212
0.16664	0	0	0			-1.20768	-72.8823	-18.4374	-39.1708
0.20004	0	0	0			-1.17498	-67.0131	-18.1779	-35.5172
0.23344	0	0	0			-1.14238	-59.0112	-17.0248	-30.8645
0.26684	0	0	0			-1.10978	-50.4136	-15.3069	-26.1387
0.30024	0	0	0			-1.07708	-42.2835	-13.4123	-21.8241
0.33364	0	0	0			-1.04448	-34.9037	-11.5152	-17.9438
0.36704	0	0	0			-1.01178	-27.9485	-9.5651	-14.2575
0.40044	0	0	0			-0.97918	-21.2613	-7.5799	-10.6549
0.43384	0	0	0			-0.94658	-15.3975	-5.8335	-7.4007
0.46724	0	0	0			-0.91388	-11.1404	-4.6387	-4.9212
0.50064	0	0	0			-0.88128	-8.571	-3.9692	-3.355
0.53394	0	0	0			-0.84868	-6.92	-3.4623	-2.4259
0.56734	0	0	0			-0.81598	-5.3485	-2.7812	-1.7558
0.60074	0	0	0			-0.78338	-3.6457	-1.9165	-1.1552
0.63414	0	0	0			-0.75068	-2.1599	-1.0959	-0.6485
0.66754	0	0	0			-0.71808	-1.3354	-0.516	-0.3019
0.70094	0	0	0			-0.68548	-1.4927	-0.207	-0.1184
0.73434	0	0	0			-0.65278	-2.8919	-0.0921	-0.0461
0.76774	0	0	0			-0.62018	-5.6711	-0.0795	-0.0317
0.80114	0	0	0			-0.58748	-9.4819	-0.1099	-0.0393
0.83454	0	0	0			-0.55488	-13.2159	-0.1448	-0.05
0.86784	0	0	0			-0.52228	-15.3636	-0.1604	-0.0553
0.90124	0	0	0			-0.48958	-14.9404	-0.147	-0.05
0.93464	0	0	0			-0.45698	-12.179	-0.1118	-0.0381
0.96804	0	0	0			-0.42428	-8.3263	-0.0706	-0.0232
1.00144	0	0	0			-0.39168	-4.7677	-0.0364	-0.0122
1.03484	0	0	0			-0.35908	-2.2799	-0.0163	-0.0046
1.06824	0	0	0			-0.32638	-0.9069	-0.0056	-0.0013
1.10164	0	0	0			-0.29378	-0.2988	-0.0015	-0.0004
1.13504	0	0	0			-0.26108	-0.0812	-0.0002	0
1.16844	0	0	0			-0.22848	-0.0181	0	0
1.20184	0	0	0			-0.19588	-0.0033	0	0
1.23514	0	0	0			-0.16318	-0.0005	0	0
1.26854	0	0	0			-0.13058	-0.0001	0	0
1.30194	0	0	0			-0.09798	0	0	0
1.33534	0	0	0			-0.06528	0	0	0
1.36874	0	0	0			-0.03268	0	0	0
1.40214	0	0	0			1.91e-05	0	0	0
1.43554	0	0	0			0.03262	0	0	0
1.46894	0	0	0			0.06522	0	0	0
1.50234	0	0	0			0.09792	0	0	0
1.53574	-0.0005	0	0			0.13052	0	0	0
1.56904	-0.0104	-0.0014	-0.0004			0.16322	0	0	0
1.60244	-0.0864	-0.0124	-0.0038			0.19582	0	0	0
1.63584	-0.3137	-0.0458	-0.0139			0.22842	0	0	0
1.66924	-0.5414	-0.0792	-0.0245			0.26112	0	0	0
1.70264	-0.6572	-0.0986	-0.0326			0.29372	0	0	0
1.73604	-0.9137	-0.1418	-0.0487			0.32642	0	0	0
1.76944	-0.9295	-0.1454	-0.0506			0.35902	0	0	0
1.80284	-0.6066	-0.0966	-0.0314			0.39162	0	0	0
1.83624	-0.9712	-0.162	-0.0442			0.42432	0	0	0
1.86964	-2.3083	-0.388	-0.0977			0.45692	0	0	0
1.90294	-3.2055	-0.5374	-0.1216			0.48962	0	0	0
1.93634	-2.7294	-0.4534	-0.0918			0.52222	0	0	0
1.96974	-1.7894	-0.2918	-0.0637			0.55482	0	0	0
2.00314	-1.2835	-0.2055	-0.0576			0.58752	0	0	0
2.03654	-1.1509	-0.1861	-0.0573			0.62012	0	0	0
2.06994	-1.7979	-0.2972	-0.0897			0.65272	0	0	0
2.10334	-2.8649	-0.4778	-0.1407			0.68542	0	0	0
2.13674	-2.6772	-0.4487	-0.1263			0.71802	0	0	0
2.17014	-1.3621	-0.23	-0.0605			0.75072	0	0	0
2.20354	-0.3679	-0.062	-0.0153			0.78332	0	0	0
2.23694	-0.0507	-0.0082	-0.0018			0.81592	0	0	0
2.27024	-0.0154	-0.0022	-0.0006			0.84862	-0.0002	0	0
2.30364	-0.1111	-0.0168	-0.0046			0.88122	-0.0013	0	0
2.33704	-0.5143	-0.0792	-0.0253			0.91392	-0.0083	-0.0009	0
2.37044	-1.413	-0.2216	-0.0825			0.94652	-0.0436	-0.0056	-0.0012
2.40384	-2.7051	-0.4271	-0.1858			0.97912	-0.1882	-0.0278	-0.0071
2.43724	-3.6311	-0.5759	-0.273			1.01182	-0.6632	-0.1024	-0.0272
2.47064	-3.0454	-0.4856	-0.2317			1.04442	-1.9138	-0.3025	-0.0836
2.50404	-1.4554	-0.2334	-0.108			1.07712	-4.5329	-0.7189	-0.1991
2.53744	-0.3722	-0.0598	-0.0264			1.10972	-8.8392	-1.4031	-0.3865
2.57084	-0.0536	-0.0082	-0.0042			1.14232	-14.2483	-2.2632	-0.6178
2.60414	-0.0922	-0.0124	-0.0156			1.17502	-19.0988	-3.0359	-0.8206
2.63754	-0.5889	-0.0818	-0.1021			1.20762	-21.5164	-3.4259	-0.9185
2.67094	-1.7521	-0.2447	-0.3025			1.24022	-20.841	-3.3281	-0.8886
2.70434	-2.4354	-0.341	-0.4163			1.27292	-18.2509	-2.9348	-0.7891
2.73774	-2.0714	-0.2941	-0.3286			1.30552	-15.8377	-2.5797	-0.7086
2.77114	-2.5885	-0.3803	-0.3258			1.33822	-14.9597	-2.4767	-0.6953
2.80454	-3.5484	-0.5318	-0.3869			1.37082	-15.3575	-2.5758	-0.7256
2.83794	-2.5838	-0.3904	-0.2638			1.40342	-15.6413	-2.6442	-0.7333
2.87134	-1.0074	-0.149	-0.1271			1.43612	-14.5213	-2.4644	-0.6689
2.90474	-0.9586	-0.1084	-0.3681			1.46872	-11.7338	-1.994	-0.5283
2.93804	-2.6089	-0.2285	-1.5112			1.50142	-8.0687	-1.3724	-0.3552
2.97144	-4.9209	-0.3481	-3.4807			1.53402	-4.6631	-0.7934	-0.2018
3.00484	-6.0297	-0.349	-4.8125			1.56662	-2.2462	-0.3797	-0.0944
3.03824	-5.7618	-0.2758	-4.8341			1.59932	-0.8968	-0.1509	-0.036
3.07164	-5.8395	-0.2304	-4.3695			1.63192	-0.2988	-0.0483	-0.0116
3.10504	-6.9497	-0.2164	-3.615			1.66462	-0.1006	-0.0159	-0.0055
3.13844	-7.1457	-0.1802	-2.4159			1.69722	-0.1049	-0.0137	-0.0144
3.17184	-4.5436	-0.1007	-1.1168			1.72982	-0.2975	-0.0397	-0.0494
3.20524	-1.5476	-0.0334	-0.3114			1.76252	-0.8053	-0.1098	-0.138
3.23864	-0.4317	-0.0256	-0.0918			1.79512	-1.7865	-0.2448	-0.3067
3.27204	-0.775	-0.0766	-0.2819			1.82782	-3.223	-0.4431	-0.5544
3.30534	-2.316	-0.1773	-1.212			1.86042	-4.7497	-0.6526	-0.8176
3.33874	-5.5534	-0.3091	-3.4872			1.89302	-5.8096	-0.7986	-1.0062
3.37214	-9.7259	-0.406	-6.2527			1.92572	-6.1929	-0.8476	-1.1134
3.40554	-12.1378	-0.4078	-7.1208			1.95832	-6.4881	-0.8704	-1.3275
3.43894	-10.6105	-0.3284	-5.3704			1.99092	-7.8465	-1.0019	-2.0225
3.47234	-6.7078	-0.2561	-3.0349			2.02362	-11.0756	-1.3217	-3.5679
3.50574	-4.2839	-0.2765	-1.9847			2.05622	-15.7901	-1.7572	-5.9802
3.53914	-3.9866	-0.3456	-2.1299			2.08892	-20.4345	-2.1217	-8.7118
3.57254	-4.7468	-0.427	-2.9001			2.12152	-23.2983	-2.251	-10.848
3.60594	-6.5199	-0.5807	-4.1626			2.15412	-23.671	-2.1203	-11.697
3.63924	-7.5551	-0.6924	-4.7051			2.18682	-22.0274	-1.8335	-11.2303
3.67264	-7.18	-0.7117	-4.1657			2.21942	-19.1956	-1.4964	-9.8981
3.70604	-6.8583	-0.7283	-3.6769			2.25212	-15.6468	-1.159	-8.1351
3.73944	-6.0305	-0.6581	-3.0741			2.28472	-11.6968	-0.8268	-6.1905
3.77284	-4.2752	-0.4703	-2.1229			2.31732	-8.0604	-0.5318	-4.3712
3.80624	-2.4753	-0.2622	-1.2172			2.35002	-5.8969	-0.3243	-3.1894
3.83964	-1.6005	-0.1238	-0.6828			2.38262	-6.3558	-0.2447	-3.1925
3.87304	-3.0569	-0.1209	-0.9558			2.41532	-10.0963	-0.2966	-4.7022
3.90644	-6.6409	-0.2548	-2.1607			2.44792	-16.9714	-0.4502	-7.6498
3.93984	-8.5523	-0.4054	-3.5683			2.48052	-26.004	-0.6608	-11.6075
3.97324	-7.3856	-0.4673	-4.3013			2.51322	-35.8894	-0.8877	-15.9816
4.00654	-5.7711	-0.4635	-4.1639			2.54582	-45.7475	-1.1219	-20.3178
4.03994	-4.7771	-0.4469	-3.5305			2.57852	-55.2915	-1.3942	-24.4843
4.07334	-3.9355	-0.4148	-2.7432			2.61112	-64.1268	-1.7536	-28.5647
4.10674	-3.5219	-0.3982	-2.3576			2.64372	-70.9897	-2.2071	-32.4179
4.14014	-3.8385	-0.4548	-2.5024			2.67642	-73.8996	-2.6814	-35.2643
4.17354	-4.4928	-0.5702	-2.767			2.70902	-71.3422	-3.0495	-35.8706
4.20694	-4.924	-0.6574	-2.8253			2.74162	-63.6114	-3.2229	-33.4414
4.24034	-5.339	-0.7354	-2.6831			2.77432	-53.0493	-3.2061	-28.4673
4.27374	-5.8901	-0.7622	-2.4214			2.80692	-42.7955	-3.0892	-22.5797
4.30714	-6.4571	-0.6257	-1.9781			2.83962	-35.1278	-2.9741	-17.5382
4.34044	-7.1815	-0.5168	-1.6099			2.87222	-30.662	-2.9256	-14.2589
4.37384	-7.0397	-0.5822	-1.7333			2.90482	-28.5186	-2.93	-12.5614
4.40724	-5.5047	-0.5935	-2			2.93752	-26.9809	-2.8913	-11.5572
4.44064	-4.6893	-0.54	-2.4489			2.97012	-24.4972	-2.6885	-10.3991
4.47404	-6.4337	-0.6181	-3.7267			3.00282	-20.7365	-2.2922	-8.9082
4.50744	-9.5581	-0.803	-5.3973			3.03542	-16.8654	-1.8296	-7.6713
4.54084	-9.3341	-0.8122	-5.0371			3.06802	-14.6463	-1.4974	-7.5343
4.57424	-6.3084	-0.7256	-2.7836			3.10072	-15.1646	-1.4384	-8.964
4.60764	-4.9426	-0.7941	-1.3659			3.13332	-18.3348	-1.6687	-11.8115
4.64104	-4.3249	-0.7953	-0.8634			3.16602	-23.3183	-2.1326	-15.4867
4.67434	-3.1613	-0.6062	-0.5			3.19862	-29.0708	-2.7434	-19.2376
4.70774	-2.2031	-0.416	-0.265			3.23122	-34.5472	-3.4045	-22.3278
4.74114	-1.6514	-0.2983	-0.1887			3.26392	-38.8189	-4.0073	-24.2141
4.77454	-1.2466	-0.2058	-0.1837			3.29652	-41.3288	-4.4525	-24.737
4.80794	-0.8378	-0.1247	-0.1521			3.32912	-42.0512	-4.686	-24.1183
4.84134	-0.4763	-0.0706	-0.0904			3.36182	-41.3416	-4.7062	-22.7355
4.87474	-0.6568	-0.109	-0.11			3.39442	-39.6269	-4.5478	-20.8881
4.90814	-1.4967	-0.2666	-0.2249			3.42712	-37.2145	-4.2512	-18.7929
4.94154	-2.508	-0.4694	-0.3656			3.45972	-34.3642	-3.8729	-16.7243
4.97494	-2.7489	-0.5261	-0.3968			3.49232	-31.5707	-3.4902	-15.1123
5.00834	-2.1606	-0.4017	-0.2852			3.52502	-29.7758	-3.216	-14.4609
5.04164	-1.65	-0.291	-0.187			3.55762	-30.1217	-3.1515	-15.0787
5.07504	-2.2376	-0.3918	-0.2391			3.59032	-33.1687	-3.3276	-16.8301
5.10844	-3.5796	-0.6196	-0.3679			3.62292	-38.1557	-3.6938	-19.1313
5.14184	-3.3882	-0.5652	-0.3217			3.65552	-43.1144	-4.1333	-21.2193
5.17524	-1.8818	-0.2888	-0.1531			3.68822	-45.9303	-4.5232	-22.4708
5.20864	-1.2071	-0.1632	-0.077			3.72082	-45.4789	-4.7481	-22.5153
5.24204	-1.4419	-0.1966	-0.0926			3.75352	-41.9225	-4.715	-21.2078
5.27544	-1.7534	-0.2522	-0.1264			3.78612	-36.1531	-4.3618	-18.6306
5.30884	-1.9804	-0.2794	-0.1451			3.81872	-29.13	-3.7048	-15.1143
5.34224	-2.1562	-0.2661	-0.1351			3.85142	-21.7136	-2.8454	-11.1889
5.37554	-2.5113	-0.2749	-0.1301			3.88402	-14.8559	-1.965	-7.4558
5.40894	-2.9811	-0.3328	-0.1429			3.91672	-9.5844	-1.2598	-4.4252
5.44234	-3.5859	-0.4413	-0.1559			3.94932	-6.5745	-0.8509	-2.3608
5.47574	-4.304	-0.5548	-0.1666			3.98192	-5.7086	-0.7326	-1.2201
5.50914	-4.5441	-0.5818	-0.1703			4.01462	-6.1455	-0.8011	-0.7444
5.54254	-4.8274	-0.6233	-0.2016			4.04722	-6.9807	-0.9469	-0.6585
5.57594	-5.2415	-0.7028	-0.2425			4.07982	-7.9746	-1.1617	-0.8075
5.60934	-5.0657	-0.6984	-0.2336			4.11252	-9.5754	-1.5183	-1.1546
5.64274	-4.5672	-0.6289	-0.1977			4.14512	-12.078	-2.0342	-1.6538
5.67614	-4.1547	-0.5661	-0.1738			4.17782	-14.7998	-2.5622	-2.1367
5.70954	-3.5305	-0.486	-0.1461			4.21042	-16.3324	-2.8428	-2.3774
5.74284	-3.038	-0.4144	-0.1173			4.24302	-15.7673	-2.7187	-2.2414
5.77624	-3.1866	-0.4249	-0.1261			4.27572	-13.6259	-2.2754	-1.8116
5.80964	-3.4377	-0.4649	-0.1533			4.30832	-11.521	-1.7848	-1.3142
5.84304	-3.3614	-0.4769	-0.167			4.34102	-10.9297	-1.4866	-0.9492
5.87644	-2.8908	-0.4214	-0.1566			4.37362	-12.2426	-1.4435	-0.7847
5.90984	-1.9773	-0.2818	-0.1042			4.40622	-14.7326	-1.5586	-0.7617
5.94324	-1.1335	-0.155	-0.0448			4.43892	-17.1397	-1.6766	-0.7812
5.97664	-1.2756	-0.173	-0.0319			4.47152	-18.3174	-1.6822	-0.7667
6.01004	-2.167	-0.2815	-0.057			4.50422	-17.7646	-1.5439	-0.6908
6.04344	-2.8821	-0.3551	-0.0937			4.53682	-15.9656	-1.3182	-0.574
6.07674	-3.1628	-0.3743	-0.1241			4.56942	-14.1953	-1.1317	-0.4677
6.11014	-3.1371	-0.364	-0.1262			4.60212	-13.6639	-1.1007	-0.4204
6.14354	-3.1541	-0.3774	-0.1143			4.63472	-14.6757	-1.2707	-0.4584
6.17694	-3.5726	-0.4466	-0.1322			4.66732	-16.6883	-1.6084	-0.5765
6.21034	-4.0516	-0.5083	-0.1633			4.70002	-19.1752	-2.0647	-0.7619
6.24374	-4.4805	-0.5662	-0.1949			4.73262	-22.2335	-2.6251	-1.003
6.27714	-5.3922	-0.7058	-0.2447			4.76532	-26.2357	-3.282	-1.2825
6.31054	-6.2031	-0.8383	-0.2747			4.79792	-30.9925	-3.9701	-1.5549
6.34394	-6.1811	-0.845	-0.265			4.83052	-35.3586	-4.539	-1.7472
6.37734	-5.8098	-0.7831	-0.2326			4.86322	-37.6771	-4.7943	-1.7904
6.41064	-5.1194	-0.6672	-0.1825			4.89582	-36.7344	-4.6159	-1.6626
6.44404	-3.8307	-0.4629	-0.1151			4.92852	-32.587	-4.0428	-1.4101
6.47744	-2.9159	-0.337	-0.0826			4.96112	-26.7004	-3.2839	-1.12
6.51084	-3.0919	-0.405	-0.1232			4.99372	-21.224	-2.6056	-0.886
6.54424	-3.7122	-0.5176	-0.177			5.02642	-17.8261	-2.2008	-0.7653
6.57764	-3.5746	-0.4906	-0.1796			5.05902	-16.9346	-2.0993	-0.76
6.61104	-2.943	-0.4061	-0.169			5.09172	-17.8788	-2.2004	-0.8301
6.64444	-2.4513	-0.3484	-0.1616			5.12432	-19.5478	-2.3614	-0.9248
6.67784	-2.0613	-0.2896	-0.134			5.15692	-20.8876	-2.4613	-0.9911
6.71124	-1.908	-0.2689	-0.1099			5.18962	-21.1169	-2.4256	-0.9947
6.74464	-1.8342	-0.275	-0.0985			5.22222	-19.9444	-2.2409	-0.9202
6.77794	-1.5771	-0.2437	-0.0944			5.25492	-17.7549	-1.9712	-0.7852
6.81134	-1.3982	-0.1962	-0.1056			5.28752	-15.4893	-1.7305	-0.6442
6.84474	-1.7113	-0.2064	-0.1287			5.32012	-14.2465	-1.6527	-0.5581
6.87814	-2.1208	-0.2502	-0.1298			5.35282	-14.8482	-1.8348	-0.5751
6.91154	-2.3441	-0.3052	-0.1128			5.38542	-17.4129	-2.2801	-0.7071
6.94494	-2.9935	-0.4189	-0.1445			5.41802	-21.0855	-2.8525	-0.9065
6.97834	-3.8329	-0.5285	-0.2192			5.45072	-24.4021	-3.336	-1.0811
7.01174	-4.0471	-0.5392	-0.263			5.48332	-26.3282	-3.5809	-1.1551
7.04514	-4.0842	-0.5601	-0.2976			5.51602	-26.9855	-3.6139	-1.1236
7.07854	-4.388	-0.6339	-0.3483			5.54862	-27.1738	-3.5753	-1.0533
7.11184	-4.0256	-0.5709	-0.3197			5.58122	-27.2973	-3.555	-1.0065
7.14524	-3.17	-0.4108	-0.2227			5.61392	-27.0505	-3.5284	-0.9932
7.17864	-2.7847	-0.3514	-0.177			5.64652	-26.0586	-3.4305	-0.9849
7.21204	-2.8005	-0.3686	-0.1975			5.67922	-24.4538	-3.2541	-0.956
7.24544	-2.8433	-0.3736	-0.2227			5.71182	-22.7709	-3.059	-0.9087
7.27884	-3.1311	-0.3935	-0.2453			5.74442	-21.5402	-2.9163	-0.8622
7.31224	-3.6327	-0.4389	-0.2949			5.77712	-21.0827	-2.874	-0.8389
7.34564	-3.7289	-0.4502	-0.3318			5.80972	-21.4682	-2.9392	-0.8559
7.37904	-3.0428	-0.3693	-0.273			5.84242	-22.4189	-3.0616	-0.9124
7.41244	-2.5137	-0.28	-0.1839			5.87502	-23.2985	-3.1447	-0.9952
7.44584	-2.9236	-0.2852	-0.1636			5.90762	-23.4127	-3.1009	-1.0771
7.47914	-3.4885	-0.3333	-0.1983			5.94032	-22.3997	-2.9009	-1.127
7.51254	-4.1806	-0.4521	-0.3022			5.97292	-20.3986	-2.588	-1.1213
7.54594	-5.3744	-0.6572	-0.4622			6.00562	-18.0624	-2.2584	-1.063
7.57934	-5.709	-0.6951	-0.4782			6.03822	-16.4149	-2.0443	-0.9978
7.61274	-4.7366	-0.518	-0.3405			6.07082	-16.2681	-2.047	-0.9852
7.64614	-3.6919	-0.3777	-0.2528			6.10352	-17.4734	-2.2433	-1.0487
7.67954	-3.3844	-0.3625	-0.2518			6.13612	-18.908	-2.4725	-1.1537
7.71294	-3.6929	-0.3939	-0.2899			6.16872	-19.4166	-2.557	-1.2419
7.74634	-3.8023	-0.3837	-0.3148			6.20142	-18.7261	-2.4432	-1.2842
7.77974	-3.4946	-0.341	-0.2971			6.23402	-17.4424	-2.2111	-1.2781
7.81304	-3.5397	-0.3402	-0.2971			6.26672	-16.3759	-1.992	-1.2469
7.84644	-4.087	-0.4056	-0.3498			6.29932	-15.9656	-1.8713	-1.22
7.87984	-4.0205	-0.4243	-0.3659			6.33192	-16.1186	-1.8512	-1.2212
7.91324	-2.9509	-0.3369	-0.2904			6.36462	-16.3609	-1.8786	-1.2441
7.94664	-2.0987	-0.2564	-0.2165			6.39722	-16.2209	-1.8834	-1.2562
7.98004	-2.3294	-0.2674	-0.2132			6.42992	-15.6656	-1.8502	-1.2421
8.01344	-3.5132	-0.373	-0.2813			6.46252	-15.1281	-1.8161	-1.2189
8.04684	-4.6069	-0.4947	-0.3543			6.49512	-14.985	-1.8133	-1.1999
8.08024	-4.5548	-0.512	-0.3487			6.52782	-15.1466	-1.8179	-1.177
8.11364	-4.4072	-0.5005	-0.3506			6.56042	-15.3512	-1.7955	-1.1362
8.14694	-4.4526	-0.4804	-0.3536			6.59312	-15.6731	-1.7619	-1.0966
8.18034	-3.5849	-0.3559	-0.2565			6.62572	-16.4326	-1.7763	-1.1016
8.21374	-2.3893	-0.213	-0.1377			6.65832	-17.7109	-1.8634	-1.1673
8.24714	-1.6368	-0.1408	-0.0853			6.69102	-19.3007	-2.006	-1.2839
8.28054	-1.422	-0.1378	-0.0931			6.72362	-21.1455	-2.1926	-1.4392
8.31394	-1.6194	-0.1518	-0.1055			6.75622	-23.4724	-2.4344	-1.6428
8.34734	-1.8622	-0.1632	-0.1107			6.78892	-26.2556	-2.7242	-1.8904
8.38074	-2.0826	-0.2181	-0.151			6.82152	-28.7141	-2.9832	-2.1304
8.41414	-2.3286	-0.2884	-0.1962			6.85422	-29.7145	-3.1123	-2.2895
8.44754	-2.5534	-0.3271	-0.2106			6.88682	-28.8568	-3.0796	-2.3416
8.48094	-2.4531	-0.3303	-0.2246			6.91942	-27.0233	-2.9701	-2.34
8.51424	-1.9857	-0.304	-0.2463			6.95212	-25.6704	-2.9022	-2.3579
8.54764	-1.6289	-0.2572	-0.229			6.98472	-25.5723	-2.9185	-2.4037
8.58104	-1.5547	-0.2225	-0.1926			7.01742	-26.2425	-2.9467	-2.4149
8.61444	-2.1	-0.2807	-0.2228			7.05002	-26.3761	-2.8695	-2.3095
8.64784	-2.8776	-0.3761	-0.2785			7.08262	-24.7602	-2.599	-2.0458
8.68124	-2.7157	-0.3661	-0.2692			7.11532	-21.0142	-2.1399	-1.647
8.71464	-1.6743	-0.2409	-0.1798			7.14792	-15.7875	-1.5699	-1.1874
8.74804	-0.668	-0.1001	-0.0744			7.18062	-10.3431	-1.0125	-0.755
8.78144	-0.1513	-0.023	-0.0165			7.21322	-5.8381	-0.5661	-0.4173
8.81484	-0.0169	-0.002	-0.0016			7.24582	-2.8086	-0.2707	-0.1969
8.84814	-0.0009	0	0			7.27852	-1.1403	-0.1093	-0.0786
8.88154	0	0	0			7.31112	-0.3872	-0.0363	-0.0252
8.91494	0	0	0			7.34382	-0.1092	-0.0082	-0.0061
8.94834	0	0	0			7.37642	-0.0254	-0.0004	-0.001
8.98174	0	0	0			7.40902	-0.0049	0	0
9.01514	0	0	0			7.44172	-0.0008	0	0
9.04854	0	0	0			7.47432	-0.0001	0	0
9.08194	0	0	0			7.50692	0	0	0
9.11534	0	0	0			7.53962	0	0	0
9.14874	0	0	0			7.57222	0	0	0
9.18214	0	0	0			7.60492	0	0	0
9.21544	0	0	0			7.63752	0	0	0
9.24884	0	0	0			7.67012	0	0	0
9.28224	0	0	0			7.70282	0	0	0
9.31564	0	0	0			7.73542	0	0	0
9.34904	0	0	0			7.76812	0	0	0
9.38244	0	0	0			7.80072	0	0	0
9.41584	0	0	0			7.83332	0	0	0
9.44924	0	0	0			7.86602	0	0	0
9.48264	0	0	0			7.89862	0	0	0
9.51604	0	0	0			7.93132	0	0	0
9.54934	0	0	0			7.96392	0	0	0
9.58274	0	0	0			7.99652	0	0	0
9.61614	0	0	0			8.02922	0	0	0
9.64954	0	0	0			8.06182	0	0	0
9.68294	0	0	0			8.09452	0	0	0
9.71634	0	0	0			8.12712	0	0	0
9.74974	0	0	0			8.15972	0	0	0
9.78314	0	0	0			8.19242	0	0	0
9.81654	0	0	0			8.22502	0	0	0
9.84994	0	0	0			8.25762	0	0	0
9.88324	0	0	0			8.29032	0	0	0
9.91664	0	0	0			8.32292	0	0	0
9.95004	0	0	0			8.35562	0	0	0
9.98344	0	0	0			8.38822	0	0	0
10.0168	0	0	0			8.42082	0	0	0
10.0502	0	0	0			8.45352	0	0	0
10.0836	0	0	0			8.48612	0	0	0
[truncated: 4 more rows]

## Sheet: Figure 2d
	Free energy/eV (Co2 in CoBDC-Fc)	Free energy/eV (Co1 in CoBDC-Fc)	Free energy/eV (Co in CoBDC)
*	0	0	0
OH*	1.76	3.74	3.6
O*	3.61	5.51	5.97
OOH*	5.03	6.9	7.03
O2	4.92	4.92	4.92

## Sheet: Figure 4a
CoBDC			CoBDC-Fc0.17
Binding Energy(eV)	Intensity		Binding Energy(eV)	Intensity
812.08	17511.3		810.61	19974.4
811.98	17500.6		810.54	20090.2
811.88	17555.1		810.47	20161.4
811.78	17481.4		810.4	20226.5
811.68	17289.4		810.33	20173.3
811.58	17361.2		810.26	20342.2
811.48	17175.5		810.19	19959.3
811.38	17481.8		810.12	20301.5
811.28	17455.2		810.05	20081.1
811.18	17582.9		809.98	20570.4
811.08	17303.4		809.91	20436.1
810.98	17057.2		809.84	20186.9
810.88	17415.6		809.77	19977.3
810.78	17768.8		809.7	19837.8
810.68	17415.1		809.63	20523.1
810.58	17502.7		809.56	20124.3
810.48	17361.8		809.49	20097.1
810.38	17612.1		809.42	19747.5
810.28	17458.8		809.35	20091.9
810.18	17292.2		809.28	20047.8
810.08	16861.3		809.21	20518.9
809.98	17163.1		809.14	20403.3
809.88	17413.5		809.07	20143.5
809.78	17137.1		809	20596.4
809.68	16884.5		808.93	20370.2
809.58	17170.2		808.86	20254.6
809.48	17565.5		808.79	20610.2
809.38	17535.4		808.72	20163.4
809.28	17090.6		808.65	19972.7
809.18	17174.6		808.58	20368.3
809.08	17265.6		808.51	20238.9
808.98	17157.2		808.44	20607.9
808.88	17673.7		808.37	20556.3
808.78	17549		808.3	20431.4
808.68	17260.6		808.23	20297
808.58	17509.9		808.16	20490.7
808.48	17517.6		808.09	20440.2
808.38	17629.6		808.02	20588.5
808.28	17668.3		807.95	20352.3
808.18	17196.6		807.88	20419.3
808.08	17324.8		807.81	20521.6
807.98	17828.5		807.74	20190.6
807.88	17446.5		807.67	20252.2
807.78	17491.7		807.6	20601.5
807.68	17423.1		807.53	20821.9
807.58	17352.7		807.46	20915
807.48	17205.9		807.39	20419.4
807.38	17545.5		807.32	20823.9
807.28	17246.4		807.25	20940.7
807.18	17445.9		807.18	21064.7
807.08	17674.5		807.11	20695.7
806.98	17910.9		807.04	20553.9
806.88	17679		806.97	20550.5
806.78	17774.3		806.9	20674
806.68	17990.3		806.83	21166.4
806.58	17839.4		806.76	20886.5
806.48	17274		806.69	21063.7
806.38	17675.6		806.62	21122.1
806.28	17996.3		806.55	21094.8
806.18	18165.8		806.48	20905.2
806.08	18288.6		806.41	21295.2
805.98	18184.8		806.34	21160
805.88	18002.4		806.27	21047.8
805.78	18151.1		806.2	20927.6
805.68	18552.5		806.13	21246.9
805.58	18337.7		806.06	21302.8
805.48	18656.1		805.99	21627.5
805.38	18702.1		805.92	21607.3
805.28	18256.2		805.85	21452.6
805.18	18669.4		805.78	21828.7
805.08	18919.3		805.71	21741.5
804.98	18580.1		805.64	21446.9
804.88	18600		805.57	21974.2
804.78	18954.9		805.5	21528.4
804.68	19267.9		805.43	21572.2
804.58	19403		805.36	21986.9
804.48	18964.2		805.29	22013.3
804.38	18926.9		805.22	22104.3
804.28	19065.4		805.15	21889.3
804.18	19324		805.08	22337.3
804.08	19672.3		805.01	22595
803.98	19643.8		804.94	22231.3
803.88	19882.9		804.87	22131.8
803.78	19740.6		804.8	22443.3
803.68	19539.6		804.73	22579.2
803.58	19499.9		804.66	22428.4
803.48	19613.7		804.59	22601.9
803.38	19690.8		804.52	22795.2
803.28	19841.5		804.45	22999.2
803.18	19826.2		804.38	22576.1
803.08	20431.7		804.31	22960.3
802.98	20273.3		804.24	22794.4
802.88	20420.2		804.17	22648.5
802.78	20088.5		804.1	23170.6
802.68	20099.7		804.03	22943.8
802.58	20032.8		803.96	22779.1
802.48	19930.4		803.89	23136
802.38	19629.3		803.82	23033.5
802.28	20068.4		803.75	23077
802.18	20090.5		803.68	23120.1
802.08	20511.6		803.61	23112.7
801.98	19975.2		803.54	23247.9
801.88	19517.3		803.47	23111.4
801.78	19405.6		803.4	23406.3
801.68	19696.2		803.33	23515.9
801.58	19737.5		803.26	23407.9
801.48	19605.2		803.19	23271
801.38	19045.5		803.12	23340.9
801.28	19050.1		803.05	23321.2
801.18	19074.5		802.98	23386.7
801.08	18823.8		802.91	23007.8
800.98	19029.4		802.84	22853
800.88	18772.5		802.77	22907
800.78	18462.2		802.7	23386.7
800.68	18498.2		802.63	23190.6
800.58	18210.5		802.56	22992.5
800.48	17750		802.49	23111.5
800.38	18147.5		802.42	22887.9
800.28	18636.1		802.35	22607.8
800.18	18298.2		802.28	23081.2
800.08	17995.4		802.21	23163.2
799.98	18063.8		802.14	22732.5
799.88	18178.1		802.07	22445.4
799.78	18137.4		802	23029.7
799.68	17771.5		801.93	22682.9
799.58	18086.1		801.86	22446.5
799.48	17945.7		801.79	22601.6
799.38	18115.4		801.72	22513.8
799.28	18618		801.65	22420.6
799.18	18366.1		801.58	22675.4
799.08	18330.2		801.51	22811.2
798.98	18359		801.44	22414.1
798.88	18822.3		801.37	22296.2
798.78	19324		801.3	22213.6
798.68	19271.6		801.23	22059.2
798.58	19533.7		801.16	22746.6
798.48	19840.1		801.09	22630.1
798.38	20013.6		801.02	22264
798.28	19896.3		800.95	21776.7
798.18	20095.7		800.88	22115.4
798.08	20239.8		800.81	21864.8
797.98	20698.9		800.74	22082.7
797.88	21301.2		800.67	22235.3
797.78	21271.3		800.6	21848.3
797.68	21816.7		800.53	21524.6
797.58	22270.4		800.46	22103.9
797.48	22361.6		800.39	21957.5
797.38	21902.4		800.32	21790.8
797.28	22518.9		800.25	21551.1
797.18	22585.8		800.18	21414.5
797.08	22567.4		800.11	21771.4
796.98	22106.5		800.04	22069.8
796.88	22436.6		799.97	22058.7
796.78	22102.7		799.9	21194.3
796.68	21953.5		799.83	21853.1
796.58	21992		799.76	22181
796.48	21806.4		799.69	22101.5
796.38	21354.4		799.62	21990.7
796.28	21035.3		799.55	22224.7
796.18	20441.9		799.48	22016.6
796.08	19824.8		799.41	22264.2
795.98	19859.6		799.34	22431.7
795.88	19098.1		799.27	22314.1
795.78	19322.5		799.2	22026.7
795.68	18483		799.13	22536.1
795.58	17519.9		799.06	22956.6
795.48	17279.1		798.99	22623.6
795.38	17173.8		798.92	23187.2
795.28	17235.9		798.85	23022.3
795.18	16503.8		798.78	23282.8
795.08	16352.7		798.71	23451.1
794.98	16016.1		798.64	23539.5
794.88	15326.9		798.57	23573
794.78	15468.8		798.5	24414.4
794.68	15478.1		798.43	23885.8
794.58	14900.6		798.36	24736
794.48	14619.3		798.29	24021.7
794.38	14983.9		798.22	24098.8
794.28	15138.4		798.15	24180.9
794.18	15103.1		798.08	24451.4
794.08	14817.2		798.01	24322.9
793.98	14892.9		797.94	24509
793.88	14646		797.87	24704.5
793.78	14440.9		797.8	25101
793.68	14389.8		797.73	25320
793.58	14553.2		797.66	24429.1
793.48	14710.1		797.59	24627.4
793.38	14838.6		797.52	24726.5
793.28	14791.9		797.45	25079.7
793.18	14516.3		797.38	24731.4
793.08	14542.4		797.31	24962.1
792.98	15043.7		797.24	24712.4
792.88	15020.9		797.17	24498
792.78	14832.8		797.1	24888.5
792.68	14883.6		797.03	24403.4
792.58	14597.4		796.96	24397.3
792.48	14968.4		796.89	24239.2
792.38	14618.6		796.82	23893.2
792.28	14937.3		796.75	24092.8
792.18	14973.1		796.68	24030.3
792.08	15192.4		796.61	23699.7
791.98	14954.4		796.54	23617.8
791.88	14852.8		796.47	23195.8
791.78	15075.6		796.4	22968.9
791.68	15580.6		796.33	22571.9
791.58	15691.3		796.26	22434.2
791.48	15736.2		796.19	22130.4
791.38	15789.5		796.12	22303.7
791.28	15555.9		796.05	22189
791.18	15579		795.98	21719.9
791.08	15523.9		795.91	21226.6
790.98	15696.6		795.84	20934.3
790.88	16020.1		795.77	21281.6
790.78	15687.9		795.7	20645.4
790.68	16194		795.63	20798.5
790.58	16456.9		795.56	20704
790.48	16114.1		795.49	20064.5
790.38	16221.6		795.42	20224.7
790.28	16332.5		795.35	19614.7
790.18	16417.9		795.28	19918.2
790.08	16637		795.21	19598.4
789.98	16767.5		795.14	19471.5
789.88	16702.2		795.07	19114.9
789.78	16736.7		795	19271.5
789.68	16359.6		794.93	19017.8
789.58	16394.7		794.86	18944.8
789.48	16668.5		794.79	18981.6
789.38	16778.7		794.72	18352.7
789.28	16625		794.65	18379.2
789.18	16709.5		794.58	18318.7
789.08	17224.1		794.51	18190.2
788.98	16802.3		794.44	18178.3
788.88	17158.9		794.37	17973.9
788.78	17411.9		794.3	17933.8
788.68	17506.2		794.23	18014.7
788.58	17726.4		794.16	18327.6
788.48	17820.1		794.09	17578
788.38	17913.2		794.02	17679.3
788.28	18171.3		793.95	18217.8
788.18	18053.4		793.88	17840.4
788.08	18404.9		793.81	17699
787.98	18090.6		793.74	17785.5
787.88	18371.2		793.67	17691.7
787.78	18702.6		793.6	17476
787.68	18825.3		793.53	17472.4
787.58	18988.9		793.46	17796.3
787.48	18877		793.39	17846.2
787.38	19114.4		793.32	17865.1
787.28	19668		793.25	17893.2
787.18	18893.8		793.18	17861.9
787.08	19353.5		793.11	17645.1
786.98	19619.7		793.04	17755.9
786.88	19527.6		792.97	17642.5
786.78	19509.7		792.9	17926.2
786.68	19723.5		792.83	17529.1
786.58	19634.8		792.76	17894.6
786.48	20022.1		792.69	17711.2
786.38	19683.5		792.62	18064.4
786.28	20398.2		792.55	18449.6
786.18	20520.6		792.48	18522.4
786.08	20190.6		792.41	18300.3
785.98	20015.9		792.34	18354.2
785.88	20258.2		792.27	18009.2
785.78	20276.5		792.2	17989.9
785.68	19741.2		792.13	18175.5
785.58	19663.9		792.06	18186.7
785.48	19246.7		791.99	18265.5
785.38	19282.1		791.92	18222.3
785.28	19671.9		791.85	18158.6
785.18	19783.5		791.78	18622.3
785.08	19579.5		791.71	18710
784.98	19651.3		791.64	18421.1
784.88	19681.3		791.57	18617.8
784.78	19807.9		791.5	18452.2
784.68	19631.1		791.43	18596.4
784.58	19608.4		791.36	18714.3
784.48	19709.1		791.29	18897.4
784.38	19701.8		791.22	18943.4
784.28	19689.1		791.15	19119
784.18	19558.8		791.08	18861.6
784.08	19507.3		791.01	19070.7
783.98	19937.6		790.94	18956.5
783.88	19928.8		790.87	19037
783.78	20217.3		790.8	19386.4
783.68	19933.9		790.73	19466.7
783.58	20401.7		790.66	19524.9
783.48	20687.4		790.59	19516.1
783.38	20961.9		790.52	19267.6
783.28	20780.1		790.45	19437.3
783.18	21332.3		790.38	19186
783.08	21823.2		790.31	19334.3
782.98	21870.2		790.24	19856.2
782.88	21877.3		790.17	19215.1
782.78	22007		790.1	19856.3
782.68	22075.5		790.03	19802.3
782.58	22211.8		789.96	20115.9
782.48	22659.1		789.89	19947.9
782.38	23288.2		789.82	20260.5
782.28	23551		789.75	20403.2
782.18	23674.1		789.68	19768.6
782.08	23913.4		789.61	20071.2
781.98	23956.5		789.54	20531.7
781.88	24848.8		789.47	20222.3
781.78	24991.3		789.4	20445.5
781.68	25658.9		789.33	20430.2
781.58	26181.9		789.26	21151.3
781.48	26477.6		789.19	20711.4
781.38	26719.8		789.12	20740.4
781.28	27100.2		789.05	20755.6
781.18	27603.9		788.98	21304.6
781.08	27684.5		788.91	21368.6
780.98	27579.2		788.84	20831.4
780.88	27856.2		788.77	21060.4
780.78	27476.9		788.7	21209
780.68	27566.6		788.63	21442.3
780.58	26442.8		788.56	20950.9
780.48	25751.1		788.49	21171
780.38	24970		788.42	21290.5
780.28	24453.1		788.35	22128.9
780.18	23377		788.28	22010.5
780.08	22476.4		788.21	21736.7
779.98	20917.7		788.14	22155.9
779.88	19821.1		788.07	21855.4
779.78	19071.7		788	21959.7
779.68	17853.1		787.93	22097.7
779.58	17038.3		787.86	22472.5
779.48	16160.6		787.79	22605.9
779.38	15644.9		787.72	22562.5
779.28	14859.3		787.65	22682.7
779.18	14011.4		787.58	22883.4
779.08	13513.6		787.51	22706.7
778.98	13230.1		787.44	22489.3
778.88	13166.3		787.37	22756.3
778.78	12934.2		787.3	22926
778.68	12869.9		787.23	22885.9
778.58	12810.3		787.16	22893.2
778.48	12548.6		787.09	23352.6
778.38	12321.1		787.02	23353
778.28	12458.3		786.95	23470.5
778.18	12435.5		786.88	23802
778.08	12400.4		786.81	22940
777.98	12353.7		786.74	23729.8
777.88	12405.8		786.67	23937.7
777.78	12289.3		786.6	23233
777.68	12028.2		786.53	23605.2
777.58	11939.6		786.46	23377.2
777.48	11871.2		786.39	23670.8
777.38	12010		786.32	23475.1
777.28	12309		786.25	23499.9
777.18	12177.3		786.18	23948.4
777.08	11785		786.11	23397.7
776.98	11948.4		786.04	23513.1
776.88	12105		785.97	23503
776.78	11959.3		785.9	23895.2
776.68	11977.3		785.83	23588.9
776.58	11657		785.76	23411.6
776.48	11553.2		785.69	23656.7
776.38	11469.4		785.62	23597.5
776.28	11720.7		785.55	23320.2
776.18	11772.9		785.48	23254.7
776.08	11628.9		785.41	23513
775.98	11555		785.34	23985.8
775.88	11441.7		785.27	23316.7
775.78	11430.8		785.2	23571.8
775.68	11535.1		785.13	23679.9
775.58	11716.9		785.06	23109.7
775.48	11466.5		784.99	23324
775.38	11647.5		784.92	23910.3
775.28	11300.8		784.85	23839.1
775.18	11096.9		784.78	23745.9
775.08	11351.1		784.71	23828.7
774.98	11342.7		784.64	23697.1
774.88	11308.6		784.57	23969.3
774.78	11533.1		784.5	24068.8
774.68	11557.5		784.43	24168.9
774.58	11302.9		784.36	24523.4
774.48	11225.2		784.29	24135.1
774.38	11220.8		784.22	24284.6
774.28	11526.2		784.15	24405.1
774.18	11466.6		784.08	24429
774.08	11273.8		784.01	24465.3
773.98	11205.6		783.94	24744.8
773.88	11263.1		783.87	24848.2
773.78	11072.6		783.8	25080.4
773.68	11056.1		783.73	24837.6
773.58	11110.1		783.66	25462
773.48	11151.9		783.59	25234.4
773.38	10928.3		783.52	25229.6
773.28	10713.9		783.45	25535
773.18	11114.9		783.38	25596
773.08	10911.5		783.31	25954.8
772.98	10982.8		783.24	26012
772.88	10704.4		783.17	26456.2
772.78	10905.2		783.1	26270.7
772.68	10796.8		783.03	26611.4
772.58	10948.4		782.96	26647
772.48	11058.5		782.89	26878.2
772.38	10796.5		782.82	26967.8
--	--		782.75	27649.6
--	--		782.68	27933.1
--	--		782.61	28150.8
--	--		782.54	28134.6
--	--		782.47	28389.2
--	--		782.4	28566.3
--	--		782.33	29112.3
--	--		782.26	29355.4
--	--		782.19	28433.4
--	--		782.12	29358.7
--	--		782.05	28987.3
--	--		781.98	29561.7
--	--		781.91	29859.9
			781.84	29432.1
			781.77	29629.1
			781.7	30482.6
			781.63	30206
			781.56	30449.1
--	--		781.49	30073
--	--		781.42	29602.1
--	--		781.35	29986.7
--	--		781.28	29561.8
--	--		781.21	29526.9
--	--		781.14	29378.7
--	--		781.07	29181.4
--	--		781	28709.4
--	--		780.93	28205.6
--	--		780.86	28173.4
--	--		780.79	27685.1
--	--		780.72	27275.3
--	--		780.65	26888.7
--	--		780.58	26495.9
--	--		780.51	26198.9
--	--		780.44	25445.1
--	--		780.37	24849.7
--	--		780.3	24544.1
--	--		780.23	24413.4
--	--		780.16	23563.6
--	--		780.09	22800.2
--	--		780.02	22788
--	--		779.95	22037.5
--	--		779.88	21784.1
--	--		779.81	21091.6
--	--		779.74	21074.2
--	--		779.67	20704.2
--	--		779.6	19882.4
--	--		779.53	19799.1
--	--		779.46	19079.3
--	--		779.39	18865.7
--	--		779.32	18188.6
--	--		779.25	18514.9
--	--		779.18	17825.6
--	--		779.11	16936.9
--	--		779.04	17052.5
--	--		778.97	17376.9
--	--		778.9	16933
--	--		778.83	16266.6
--	--		778.76	16471
--	--		778.69	16384.7
--	--		778.62	16047.2
--	--		778.55	15752.2
--	--		778.48	15602.3
--	--		778.41	15606.4
--	--		778.34	15404.3
--	--		778.27	15477.5
--	--		778.2	15299.5
--	--		778.13	14755
--	--		778.06	14864.2
--	--		777.99	14552.4
--	--		777.92	14609.5
--	--		777.85	14666.8
--	--		777.78	14359
--	--		777.71	14465.7
--	--		777.64	14444.2
--	--		777.57	14463
--	--		777.5	14287.7
--	--		777.43	14039.8
--	--		777.36	14262.4
--	--		777.29	14278.4
--	--		777.22	14176.5
--	--		777.15	14082.4
--	--		777.08	13555.6
--	--		777.01	13893
--	--		776.94	13888.3
--	--		776.87	13907.7
--	--		776.8	14224.5
--	--		776.73	13923.4
--	--		776.66	14185
--	--		776.59	13986.5
--	--		776.52	14064.4
--	--		776.45	14005.8
--	--		776.38	13824.4
--	--		776.31	13620.9
--	--		776.24	13549.1
--	--		776.17	13887.1
--	--		776.1	14134.6
--	--		776.03	13845.2
--	--		775.96	13758.3
--	--		775.89	13485.2
--	--		775.82	13722.3
--	--		775.75	13562.6
--	--		775.68	13629.6
--	--		775.61	13527.3
--	--		775.54	13810.7
--	--		775.47	13337.9
--	--		775.4	13404.6
--	--		775.33	13556.3
--	--		775.26	13538.2
--	--		775.19	13475.9
--	--		775.12	13393.6
--	--		775.05	13538.7
--	--		774.98	13138
--	--		774.91	13631.9
--	--		774.84	13155.6
--	--		774.77	13445.5
--	--		774.7	13116.8
--	--		774.63	12985.2
--	--		774.56	13351.8
--	--		774.49	13484.1
--	--		774.42	12993.6
--	--		774.35	13421.3
--	--		774.28	13349.9
--	--		774.21	12999.2
--	--		774.14	13225.2
--	--		774.07	13373
--	--		774	13316.3
--	--		773.93	12750.8
--	--		773.86	12919.3
--	--		773.79	12844.8
--	--		773.72	12973.3
--	--		773.65	12973.9
--	--		773.58	12998.8
--	--		773.51	12758.7
--	--		773.44	12863.5
--	--		773.37	12992.7
--	--		773.3	13404.7
--	--		773.23	13101.9
--	--		773.16	13060.5
--	--		773.09	12885.6
--	--		773.02	12873
--	--		772.95	12579.2
--	--		772.88	13280
--	--		772.81	12794.1
--	--		772.74	12663.3
--	--		772.67	12429.2
--	--		772.6	12395.6
--	--		772.53	12553.2
--	--		772.46	12758.3
--	--		772.39	12453.5
--	--		772.32	12977.6
--	--		--	--
--	--		--	--
--	--		--	--
--	--		--	--
--	--		--	--
--	--		--	--
--	--		--	--
--	--		--	--
--	--		--	--
--	--		--	--
--	--		--	--
--	--		--	--
--	--		--	--
--	--		--	--
--	--		--	--
--	--		--	--
--	--		--	--
--	--		--	--
--	--		--	--
--	--		--	--
--	--		--	--
--	--		--	--
--	--		--	--
--	--		--	--
--	--		--	--
--	--		--	--
--	--		--	--
--	--		--	--
--	--		--	--
--	--		--	--
--	--		--	--
--	--		--	--
--	--		--	--
--	--		--	--
--	--		--	--
--	--		--	--
--	--		--	--
--	--		--	--

## Sheet: Figure 4b
Energy(eV)	CoBDC Intensity	CoBDC-Fc0.17 Intensity	CoO Intensity	Co3O4 Intensity	Co foil Intensity
7395.98	0.00184	0.00213	0.0073	0.00456	0.00322
7405.98	0.00145	0.00173	0.00596	0.00343	0.00331
7415.98	0.00128	0.00155	0.00469	0.00312	0.00268
7425.98	0.00127	0.0014	0.00351	0.0024	0.00268
7435.98	0.00104	0.00122	0.0029	0.00171	0.00228
7445.98	0.000652259	0.000954522	0.003	0.00182	0.00169
7455.98	0.000284287	0.000768366	0.00267	0.00213	0.00172
7465.98	0.000285698	0.000687071	0.00225	0.00201	0.00149
7475.98	0.000392853	0.000524536	0.00188	0.00163	0.00117
7485.98	0.000265783	0.000373496	0.00157	0.0011	0.000906189
7495.98	0.000228733	0.000308737	0.000995439	0.000790811	0.000485621
7505.98	0.000107643	0.000225075	0.000551655	0.00056662	0.000376705
7515.98	0.000375033	0.000118548	0.00017696	0.000445452	0.000376705
7525.98	6.43051e-05	4.62178e-05	0.00017696	0.000274736	0.000314118
7535.98	6.43051e-05	2.72847e-05	0.00017696	0.000274736	0.000314118
7545.98	6.43051e-05	2.72847e-05	8.32886e-05	0.000274736	4.87657e-05
7555.98	6.43051e-05	2.72847e-05	0.000214946	0.000274736	4.87657e-05
7565.98	6.43051e-05	2.72847e-05	0.000214946	0.000274736	4.87657e-05
7575.98	6.43051e-05	2.72847e-05	0.000214946	0.000274736	0.00019542
7585.98	6.43051e-05	2.72847e-05	0.000214946	0.000274736	0.00019542
7595.98	6.43051e-05	2.72847e-05	0.000214946	0.000274736	0.00019542
7605.98	0.000102014	0.000175023	0.000348955	0.000548398	0.00019542
7615.98	0.000379476	0.000208361	0.000651253	0.000843826	0.000298056
7625.98	0.000327304	0.000276358	0.000464755	0.00112	0.000314996
7635.98	0.000245018	0.000495616	0.000572279	0.00146	0.000372291
7645.98	0.000583586	0.00089783	0.00127	0.00188	0.000875106
7655.98	0.00119	0.00138	0.00247	0.00282	0.00113
7665.98	0.00184	0.00195	0.00346	0.00366	0.00201
7675.98	0.00285	0.00298	0.00486	0.00486	0.00291
7685.2	0.00435	0.0042	0.00647	0.00696	0.00461
7685.7	0.00439	0.00429	0.00681	0.00675	0.00467
7686.2	0.00449	0.00437	0.00709	0.00696	0.00481
7686.7	0.00464	0.00444	0.00746	0.00724	0.00499
7687.2	0.00482	0.00453	0.00762	0.00747	0.00524
7687.7	0.00496	0.0047	0.00776	0.00732	0.0053
7688.2	0.00503	0.00488	0.00789	0.0073	0.00512
7688.7	0.0052	0.00501	0.00773	0.00785	0.00524
7689.2	0.00535	0.0051	0.00825	0.00835	0.00563
7689.7	0.00549	0.00523	0.00872	0.00846	0.00591
7690.2	0.0057	0.00539	0.00853	0.00839	0.00604
7690.7	0.00591	0.00558	0.00832	0.00847	0.00633
7691.2	0.00609	0.00573	0.00866	0.00878	0.00667
7691.7	0.00628	0.00594	0.00885	0.00875	0.00672
7692.2	0.00643	0.00611	0.00893	0.00891	0.00689
7692.7	0.00662	0.00629	0.00911	0.00937	0.0071
7693.2	0.00682	0.00647	0.00938	0.00957	0.00729
7693.7	0.00698	0.00667	0.00986	0.0099	0.00746
7694.2	0.00718	0.00694	0.01047	0.01009	0.00772
7694.7	0.00749	0.00715	0.01068	0.01002	0.00816
7695.2	0.00773	0.00737	0.01081	0.01035	0.00849
7695.7	0.00799	0.00761	0.01086	0.01077	0.00857
7696.2	0.00827	0.00793	0.01076	0.01108	0.00877
7696.7	0.00856	0.00831	0.01074	0.01138	0.00924
7697.2	0.00887	0.00864	0.01087	0.01178	0.00976
7697.7	0.00927	0.00902	0.01158	0.01213	0.01031
7698.2	0.00966	0.00931	0.0125	0.01261	0.01102
7698.7	0.01001	0.00964	0.01286	0.01277	0.01162
7699.2	0.01036	0.01009	0.01353	0.01291	0.01205
7699.7	0.01076	0.01052	0.01428	0.01362	0.0127
7700.2	0.01125	0.01103	0.01477	0.01455	0.01355
7700.7	0.01181	0.0116	0.01519	0.01508	0.01446
7701.2	0.01235	0.01209	0.01541	0.01547	0.01548
7701.7	0.01287	0.01269	0.01569	0.01585	0.01675
7702.2	0.01343	0.01334	0.01688	0.0164	0.0182
7702.7	0.0143	0.01415	0.01793	0.0172	0.01996
7703.2	0.01522	0.015	0.01858	0.01824	0.02203
7703.7	0.01611	0.01597	0.01975	0.0191	0.02472
7704.2	0.01718	0.01704	0.02095	0.02062	0.02835
7704.7	0.01849	0.01831	0.02277	0.02285	0.03282
7705.2	0.02051	0.02039	0.02557	0.02585	0.04058
7705.7	0.02345	0.02329	0.02877	0.03026	0.05358
7706.2	0.02734	0.02709	0.03269	0.03748	0.0726
7706.7	0.03256	0.03244	0.03934	0.05075	0.10516
7707.2	0.03711	0.03712	0.04545	0.06482	0.14317
7707.7	0.04087	0.04102	0.04996	0.07535	0.19016
7708.2	0.04189	0.04248	0.05146	0.07504	0.23151
7708.7	0.04134	0.04199	0.05161	0.07217	0.26529
7709.2	0.04074	0.0414	0.05199	0.07111	0.29698
7709.7	0.04151	0.04187	0.05392	0.07306	0.32072
7710.2	0.04438	0.04442	0.05849	0.07579	0.34113
7710.7	0.04944	0.04952	0.06576	0.07785	0.35507
7711.2	0.05619	0.05613	0.07534	0.07967	0.36175
7711.7	0.06627	0.06643	0.09081	0.08289	0.3664
7712.2	0.07714	0.07753	0.10834	0.08765	0.37023
7712.7	0.09237	0.09284	0.13237	0.09556	0.37824
7713.2	0.11218	0.11297	0.16239	0.10806	0.39292
7713.7	0.1348	0.13518	0.19458	0.12427	0.41278
7714.2	0.1648	0.16626	0.23873	0.14779	0.43907
7714.7	0.19911	0.20137	0.2879	0.17673	0.46597
7715.2	0.24664	0.24668	0.34588	0.21921	0.49632
7715.7	0.31075	0.31236	0.41069	0.27237	0.52877
7716.2	0.37993	0.38088	0.46551	0.3211	0.55604
7716.7	0.47388	0.47481	0.52764	0.37444	0.58624
7717.2	0.57482	0.57462	0.5835	0.419	0.61303
7717.7	0.69415	0.69121	0.64519	0.46086	0.63981
7718.2	0.83143	0.82725	0.72491	0.50505	0.66571
7718.7	0.94094	0.93736	0.80508	0.5431	0.68639
7719.2	1.04301	1.03982	0.9066	0.58835	0.70831
7719.7	1.12043	1.11334	1.01055	0.63783	0.73015
7720.2	1.18369	1.17294	1.11207	0.69764	0.75445
7720.7	1.24156	1.22907	1.208	0.76822	0.78218
7721.2	1.28744	1.2748	1.27496	0.82478	0.80669
7721.7	1.33394	1.31935	1.3367	0.87429	0.83343
7722.2	1.37267	1.3553	1.39037	0.91223	0.85699
7722.7	1.39805	1.38197	1.44612	0.94484	0.87839
7723.2	1.41278	1.39689	1.51769	0.97981	0.89901
7723.7	1.41625	1.39866	1.57506	1.0092	0.91354
7724.2	1.40721	1.39102	1.61844	1.04421	0.92653
7724.7	1.38808	1.37403	1.62844	1.08751	0.93842
7725.2	1.36178	1.34924	1.60766	1.14377	0.94905
7725.7	1.32638	1.31507	1.55258	1.22874	0.95892
7726.2	1.29187	1.28296	1.48666	1.31558	0.96652
7726.7	1.25706	1.24972	1.41256	1.4037	0.97313
7727.2	1.22398	1.21776	1.33941	1.4734	0.97777
7727.7	1.1965	1.19106	1.27819	1.50923	0.98098
7728.2	1.16598	1.16178	1.21608	1.50489	0.98367
7728.7	1.14162	1.13971	1.17459	1.47058	0.98563
7729.2	1.11938	1.118	1.13841	1.41766	0.98749
7729.7	1.09848	1.09632	1.10603	1.3496	0.98996
7730.2	1.07872	1.07697	1.07633	1.28599	0.99239
7730.7	1.05665	1.05524	1.04019	1.22367	0.99502
7731.2	1.03755	1.0372	1.00517	1.17767	0.99665
7731.7	1.02222	1.02213	0.97161	1.1452	0.99703
7732.2	1.0091	1.00838	0.93734	1.12252	0.99569
7732.7	1.00007	0.99925	0.9122	1.10829	0.99327
7733.2	0.99194	0.99131	0.8887	1.09675	0.98927
7733.7	0.98688	0.98676	0.8759	1.09049	0.98468
7734.2	0.98333	0.98349	0.86916	1.08595	0.98012
7734.7	0.97988	0.98099	0.86696	1.08251	0.97508
7735.2	0.97683	0.97871	0.86997	1.08106	0.97091
7735.7	0.97233	0.97443	0.87849	1.07894	0.96658
7736.2	0.96658	0.96885	0.89155	1.07407	0.96243
7736.7	0.96095	0.96352	0.90736	1.06749	0.95909
7737.2	0.95395	0.95657	0.92887	1.0574	0.95559
7737.7	0.94785	0.95059	0.94885	1.04766	0.95254
7738.2	0.9417	0.94408	0.96982	1.0385	0.949
7738.7	0.93579	0.9382	0.98636	1.03192	0.94608
7739.2	0.93028	0.93356	0.99581	1.02865	0.94406
7739.7	0.92339	0.92717	1.00007	1.02896	0.94195
7740.2	0.91605	0.92001	0.99904	1.03227	0.94
7740.7	0.90708	0.91163	0.99306	1.03742	0.93838
7741.2	0.89606	0.90159	0.98176	1.04269	0.93713
7741.7	0.88616	0.8919	0.96978	1.04513	0.93641
7742.2	0.87468	0.88045	0.95444	1.04488	0.93598
7742.7	0.8638	0.86994	0.94057	1.04201	0.93609
7743.2	0.85253	0.85903	0.92727	1.03652	0.93667
7743.7	0.84093	0.84726	0.91556	1.02838	0.93756
7744.2	0.83191	0.83826	0.9069	1.02097	0.93904
7744.7	0.82317	0.82961	0.89843	1.01228	0.94132
7745.2	0.81643	0.82235	0.89069	1.00331	0.94405
7745.7	0.8103	0.81594	0.88288	0.99273	0.94726
7746.2	0.80554	0.81106	0.87489	0.98066	0.9516
7746.7	0.80275	0.80855	0.86802	0.97076	0.95573
7747.2	0.80089	0.80699	0.86047	0.95957	0.96071
7747.7	0.80129	0.80703	0.85487	0.94896	0.96608
7748.2	0.80276	0.80828	0.85073	0.93998	0.97158
7748.7	0.80565	0.81107	0.84611	0.93123	0.97794
7749.2	0.80884	0.81415	0.84304	0.92495	0.98385
7749.7	0.81275	0.81822	0.84108	0.91895	0.99015
7750.2	0.81744	0.82273	0.83982	0.91267	0.9972
7750.7	0.82256	0.82797	0.8393	0.90683	1.00401
7751.2	0.82942	0.83451	0.83988	0.90063	1.01135
7751.7	0.8368	0.84108	0.84232	0.89462	1.01812
7752.2	0.84443	0.84844	0.84523	0.88814	1.02489
7752.7	0.8538	0.85746	0.84929	0.88145	1.03204
7753.2	0.86302	0.86633	0.85386	0.87602	1.03873
7753.7	0.87412	0.87715	0.86	0.86948	1.04582
7754.2	0.88446	0.8874	0.86539	0.86373	1.05132
7754.7	0.89462	0.89762	0.87072	0.85854	1.05606
7755.2	0.90537	0.9083	0.87651	0.85341	1.06077
7755.7	0.91576	0.91816	0.88159	0.84913	1.06438
7756.2	0.92708	0.92901	0.887	0.8451	1.0671
7756.7	0.93824	0.93985	0.89291	0.84153	1.06881
7757.2	0.94817	0.94932	0.89735	0.83876	1.06982
7757.7	0.95884	0.96006	0.90161	0.83659	1.07037
7758.2	0.96803	0.96904	0.90524	0.8361	1.06982
7758.7	0.97801	0.97854	0.90987	0.83635	1.06793
7759.2	0.98758	0.98728	0.91471	0.83758	1.0652
7759.7	0.99557	0.99518	0.91963	0.83958	1.06192
7760.2	1.00334	1.00307	0.92591	0.84242	1.05719
7760.7	1.01026	1.01007	0.93319	0.84488	1.05213
7761.2	1.01782	1.01733	0.94353	0.84767	1.04549
7761.7	1.02586	1.02491	0.95718	0.85056	1.03754
7762.2	1.0324	1.03115	0.96991	0.85202	1.0304
7762.7	1.03918	1.03839	0.98535	0.85378	1.02243
7763.2	1.04542	1.04474	1.0001	0.85583	1.01499
7763.7	1.05099	1.05062	1.01605	0.85788	1.00676
7764.2	1.0572	1.05653	1.03347	0.86028	0.9981
7764.7	1.06226	1.06121	1.04716	0.86316	0.99117
7765.2	1.06667	1.06679	1.06128	0.86653	0.98362
7766.58	1.07601	1.07622	1.09466	0.87901	0.96335
7767.99	1.08076	1.08073	1.11868	0.89602	0.94595
7769.42	1.08021	1.0788	1.13497	0.9154	0.93386
7770.87	1.0776	1.07677	1.14715	0.93462	0.92659
7772.33	1.07383	1.0721	1.15558	0.95194	0.9211
7773.82	1.0645	1.06319	1.15012	0.96566	0.9169
7775.32	1.05492	1.05394	1.13199	0.97926	0.91288
7776.85	1.04547	1.04386	1.10706	0.99899	0.91073
7778.39	1.0371	1.03455	1.08037	1.02582	0.91235
7779.95	1.02887	1.02806	1.05501	1.05561	0.91852
7781.53	1.02388	1.02261	1.03167	1.07983	0.92704
7783.13	1.01845	1.01723	1.01187	1.09349	0.93751
7784.75	1.01426	1.01239	0.99644	1.09645	0.94792
7786.39	1.00977	1.00978	0.98088	1.09476	0.95815
7788.04	1.00464	1.00416	0.96461	1.09092	0.96911
7789.72	0.99911	0.99937	0.95036	1.08595	0.97836
7791.41	0.99385	0.99368	0.9412	1.08382	0.98539
7793.13	0.98711	0.98804	0.93658	1.07866	0.99293
7794.86	0.9803	0.9812	0.93964	1.06827	1.00264
7796.61	0.97346	0.97575	0.94828	1.05284	1.01601
7798.38	0.96724	0.97	0.96122	1.03505	1.03343
7800.17	0.96185	0.96442	0.97547	1.01614	1.05335
7801.98	0.95947	0.96213	0.98251	0.99978	1.07017
7803.81	0.95938	0.96185	0.98409	0.98563	1.08384
7805.65	0.96151	0.96355	0.98334	0.97546	1.08933
7807.52	0.96555	0.96711	0.98372	0.96935	1.08698
7809.4	0.97058	0.9726	0.98536	0.96733	1.07904
7811.31	0.97498	0.97673	0.99072	0.97009	1.06954
7813.23	0.97923	0.98094	0.99997	0.97491	1.05867
7815.17	0.98245	0.98386	1.01487	0.97837	1.04523
7817.14	0.98479	0.98591	1.03205	0.97797	1.02871
7819.12	0.9872	0.98845	1.04645	0.97615	1.01149
7821.11	0.98981	0.99082	1.05147	0.97594	0.99361
7823.13	0.9925	0.99374	1.04694	0.98042	0.97603
7825.17	0.99534	0.99632	1.03591	0.98585	0.95728
7827.23	0.99775	0.99935	1.02065	0.99443	0.94182
7829.3	1.00051	1.00148	1.00081	1.00322	0.93005
7831.4	1.00282	1.00367	0.97938	1.00982	0.92267
7833.51	1.00534	1.00673	0.96074	1.01353	0.92057
7835.64	1.00771	1.00865	0.94708	1.01211	0.92304
7837.8	1.00927	1.00991	0.94677	1.00977	0.9283
7839.97	1.01156	1.01275	0.96012	1.00514	0.93383
7842.16	1.01507	1.01533	0.98442	0.99603	0.94024
7844.36	1.01817	1.01844	1.00782	0.98216	0.94678
7846.59	1.02127	1.02116	1.02627	0.9611	0.95456
7848.84	1.02358	1.02346	1.03226	0.93944	0.96151
7851.11	1.02478	1.02428	1.02833	0.92379	0.96807
7853.39	1.02511	1.0247	1.01773	0.91921	0.97574
7855.7	1.02422	1.02359	1.00829	0.92482	0.98706
7858.02	1.02295	1.02226	1.00459	0.93713	1.00353
7860.36	1.0205	1.0207	1.00843	0.95443	1.02241
7862.72	1.01797	1.01777	1.01841	0.9745	1.04141
7865.1	1.01539	1.01452	1.02847	0.99206	1.05926
7867.5	1.01238	1.01213	1.03922	1.01142	1.07446
7869.92	1.00948	1.00863	1.04851	1.02815	1.08606
7872.36	1.00593	1.00529	1.05364	1.03896	1.09282
7874.81	1.00252	1.00223	1.05413	1.04361	1.09416
7877.29	0.99924	0.99903	1.04986	1.04512	1.08855
7879.78	0.99627	0.99586	1.03929	1.04553	1.0756
7882.3	0.99414	0.99421	1.02619	1.04582	1.05666
7884.83	0.99284	0.99348	1.00815	1.04577	1.03325
7887.38	0.99299	0.99382	0.98847	1.04638	1.00617
7889.95	0.99481	0.99515	0.96869	1.04609	0.97778
7892.54	0.99704	0.99754	0.95264	1.0416	0.95388
7895.15	0.99908	0.99919	0.94253	1.03042	0.93657
7897.78	1.00073	1.00053	0.94138	1.01931	0.92918
7900.43	1.00217	1.0017	0.94929	1.00844	0.93224
7903.09	1.00295	1.0026	0.96417	1.00154	0.94069
7905.78	1.00392	1.00377	0.98255	0.99508	0.95159
7908.48	1.00398	1.00381	0.99784	0.98912	0.96257
7911.21	1.00369	1.00322	1.01053	0.98213	0.97181
7913.95	1.00388	1.00365	1.01961	0.97416	0.97841
7916.71	1.00425	1.00352	1.02422	0.96527	0.98258
7919.49	1.00464	1.00435	1.02541	0.9593	0.98576
7922.29	1.00546	1.00511	1.0247	0.95791	0.98763
7925.11	1.00507	1.00525	1.02332	0.96286	0.989
7927.95	1.00421	1.00521	1.02168	0.97002	0.98935
7930.8	1.00354	1.00458	1.0205	0.98055	0.98988
7933.68	1.00315	1.0038	1.01809	0.99156	0.99049
7936.57	1.00324	1.00337	1.01693	1.00129	0.99292
7939.49	1.00363	1.00297	1.01454	1.00928	0.99841
7942.42	1.00405	1.00427	1.01194	1.01155	1.00814
7945.37	1.00517	1.0054	1.00832	1.00843	1.01963
7948.34	1.00606	1.00608	1.00258	1.00496	1.03125
7951.33	1.00689	1.00647	0.99958	1.00001	1.04065
7954.34	1.0072	1.00699	0.99939	0.99746	1.04668
7957.37	1.00775	1.00759	1.00011	0.99509	1.04831
7960.42	1.00834	1.00816	1.00038	0.99249	1.045
7963.48	1.00798	1.00842	0.99805	0.99078	1.0358
7966.57	1.00715	1.00772	0.9928	0.99169	1.0228
7969.67	1.00587	1.00608	0.9866	0.99173	1.00783
7972.79	1.00445	1.00528	0.98265	0.98939	0.99464
7975.94	1.00303	1.00298	0.98088	0.98919	0.98504
7979.1	1.00223	1.00238	0.98172	0.99155	0.97958
7982.28	1.00036	1.00018	0.98457	0.99629	0.97568
7985.48	0.9996	0.99891	0.98918	1.0003	0.97227
7988.7	0.99798	0.99793	0.9939	1.0018	0.96878
7991.93	0.99709	0.99745	0.99975	0.9993	0.96522
7995.19	0.99643	0.99628	1.00549	0.99513	0.96345
7998.47	0.9962	0.99627	1.00925	0.99134	0.96359
8001.76	0.99647	0.9965	1.01185	0.99115	0.96727
8005.07	0.99652	0.99654	1.01348	0.99415	0.97154
8008.41	0.99659	0.99668	1.01352	0.99971	0.97681
8011.76	0.99764	0.99745	1.01342	1.00498	0.98201
8015.13	0.99817	0.99786	1.01107	1.00801	0.98729
8018.52	0.99885	0.99903	1.00517	1.00854	0.99162
8021.93	0.99935	0.99951	0.99742	1.00606	0.9947
8025.36	0.9997	0.99962	0.99095	1.0033	0.99719
8028.8	1.00062	1.00005	0.98879	1.00049	1.00042
8032.27	1.00188	1.00037	0.98863	0.99782	1.0048
8035.76	1.00178	0.99987	0.98892	0.99501	1.00913
8039.26	1.00144	1.00015	0.99097	0.99559	1.01328
8042.78	1.00068	0.99996	0.99127	0.99625	1.01545
8046.33	1.00023	0.9993	0.98894	0.995	1.01627
8049.89	0.99991	0.99854	0.98871	0.99129	1.01571
8053.47	0.99914	0.99794	0.98797	0.98696	1.01306
8057.07	0.99868	0.99756	0.98897	0.98348	1.0085
8060.69	0.99812	0.99742	0.99186	0.98345	1.00295
8064.32	0.998	0.99779	0.99395	0.98632	0.99799
8067.98	0.99764	0.99738	0.99688	0.99122	0.99425
8071.66	0.9977	0.99743	1.00014	0.99636	0.99293
8075.35	0.99737	0.99724	1.00295	0.99821	0.9921
8079.06	0.99762	0.99717	1.00421	0.99671	0.99009
8082.8	0.99769	0.99753	1.00455	0.9937	0.98654
8086.55	0.99769	0.99795	1.00411	0.98682	0.98258
8090.32	0.99748	0.99849	1.00241	0.98052	0.98038
8094.11	0.99727	0.99867	0.99983	0.97851	0.97934
8097.92	0.99779	0.99849	0.99515	0.98131	0.97901
8101.75	0.99736	0.99849	0.99027	0.98568	0.97885
8105.59	0.99744	0.99835	0.98532	0.99082	0.98002
8109.46	0.99737	0.9976	0.98451	0.99348	0.98126
8113.35	0.99676	0.99746	0.98494	0.99436	0.98344
8117.25	0.99676	0.99712	0.98733	0.99479	0.98663
8121.17	0.99582	0.99643	0.98985	0.99768	0.98951
8125.12	0.9952	0.9957	0.99171	1.00059	0.99318
8129.08	0.99498	0.99472	0.99251	1.00309	0.99568
8133.06	0.99516	0.99511	0.99201	1.00424	0.99771
8137.06	0.99495	0.99481	0.99141	1.00328	0.99887
8141.08	0.99471	0.99486	0.99099	1.00109	1.00062
8145.11	0.99495	0.99533	0.99032	0.99824	1.00217
8149.17	0.99541	0.99567	0.99025	0.9965	1.00367
8153.25	0.99536	0.99603	0.98993	0.99719	1.00423
8157.34	0.99537	0.99619	0.99182	0.99693	1.00338
8161.46	0.9953	0.99652	0.99268	0.99676	1.00142
8165.59	0.9953	0.99623	0.99357	0.99723	0.99896
8169.74	0.99548	0.99635	0.99433	0.99868	0.99702
8173.91	0.99639	0.99638	0.99618	0.9979	0.9955
8178.1	0.9968	0.99572	0.99793	0.99544	0.99506
8182.31	0.99702	0.99594	0.99789	0.99118	0.99527
8186.54	0.99703	0.99631	0.99688	0.98845	0.99526
8190.79	0.997	0.99635	0.99641	0.98749	0.99517
8195.05	0.9967	0.99685	0.99495	0.98742	0.99412
8199.34	0.99652	0.99623	0.99454	0.98805	0.99287
8203.64	0.99633	0.99609	0.99351	0.98881	0.99142
8207.97	0.9959	0.99661	0.99278	0.98922	0.99034
8212.31	0.99588	0.9965	0.99206	0.99007	0.99005
8216.67	0.99613	0.99627	0.99108	0.99237	0.98886
8221.05	0.99597	0.99597	0.99123	0.99477	0.98829
8225.45	0.99626	0.9957	0.99123	0.997	0.98811
8229.87	0.9957	0.99551	0.99155	0.99986	0.98854
8234.31	0.9962	0.99535	0.9917	1.00068	0.98931
8238.76	0.99585	0.99521	0.99129	1.00046	0.99075
8243.24	0.99521	0.99519	0.99061	0.99925	0.99254
8247.73	0.99577	0.99557	0.9912	0.99773	0.99477
8252.25	0.99581	0.99622	0.99152	0.99648	0.99743
8256.78	0.99633	0.996	0.99225	0.99572	0.99934
8261.33	0.99597	0.99617	0.99413	0.99484	1.00126
8265.9	0.99618	0.99536	0.99676	0.99449	1.00253
8270.49	0.9965	0.99576	0.99798	0.99409	1.0028
8275.1	0.99646	0.99664	0.99822	0.9946	1.00222
8279.73	0.99629	0.99692	0.99781	0.99561	1.00148
8284.38	0.99634	0.99679	0.99718	0.99543	1.00077
8289.04	0.99591	0.99652	0.99624	0.99504	1.00015
8293.73	0.99611	0.99681	0.99523	0.99492	0.99915
8298.43	0.99584	0.99713	0.99485	0.99469	0.99824
8303.16	0.99652	0.99727	0.99632	0.99517	0.99763
8307.9	0.99621	0.99736	0.99592	0.99553	0.99709
8312.66	0.99667	0.99796	0.99608	0.99652	0.99738
8317.44	0.99604	0.99753	0.99495	0.9971	0.99707
8322.24	0.99611	0.99767	0.99475	0.99836	0.99687
8327.06	0.99641	0.9975	0.99568	1.00038	0.9969
8331.9	0.99681	0.9977	0.99621	1.00167	0.99706
8336.76	0.99743	0.99833	0.99695	1.00354	0.99712
8341.63	0.99705	0.9981	0.99814	1.00352	0.99756
8346.53	0.99727	0.99945	0.99967	1.00275	0.9973
8351.44	0.99715	0.99965	0.99888	1.00222	0.99741
8356.37	0.9974	0.9997	0.9984	1.00142	0.99791
8361.33	0.99757	0.99975	0.99869	1.00034	0.99798
8366.3	0.99763	0.99889	0.99983	1.00069	0.99848
8371.29	0.99791	0.999	1.00048	1.00045	0.99891
8376.3	0.99735	0.99891	1.00075	0.99935	0.99995
8381.32	0.99767	0.99858	1.00081	0.99837	1.00033
8386.37	0.99757	0.9987	1.00055	0.99707	1.00119
8391.44	0.99849	0.99972	0.99957	0.99658	1.00193
8396.52	0.99868	1.0002	0.99948	0.99704	1.00242
8401.63	0.99897	0.99994	0.99931	0.99783	1.00326
8406.75	0.99887	0.99958	0.9997	0.99798	1.00353
8411.89	0.9991	0.99924	1.00002	0.99934	1.00382
8417.06	0.99925	0.99945	1.00006	0.99981	1.00388
8422.24	0.99977	0.99923	1.00152	0.99964	1.00372
8427.44	0.99988	0.99947	1.00165	0.99956	1.00355
8432.66	1.00014	0.99956	1.00141	1.00041	1.00393
8437.89	1.00029	0.9996	1.00124	1.00122	1.00318
8443.15	1.00047	0.99918	1.00116	1.0021	1.00324
8448.43	1.0006	0.99958	1.00121	1.00362	1.00325
8453.72	1.00038	0.99943	1.00087	1.00426	1.00269
8459.03	1.00096	0.99914	1.00106	1.00509	1.00252
8464.37	1.00116	0.99963	1.00191	1.00522	1.00252
8469.72	1.00093	0.99991	1.00215	1.00503	1.00231
8475.09	1.0008	0.99998	1.00219	1.00497	1.00237
8480.48	1.00116	0.99987	1.00251	1.00463	1.00221
8485.89	1.00147	1.0003	1.00354	1.00401	1.00234
8491.32	1.00187	1.0001	1.00433	1.00381	1.00213
8496.77	1.00185	1.00091	1.00472	1.00303	1.00249
8502.23	1.00187	1.00082	1.00461	1.00325	1.0028
8507.72	1.0017	1.00135	1.00415	1.00341	1.00286
8513.22	1.00193	1.00178	1.00419	1.00369	1.00348
8518.75	1.00196	1.0013	1.0042	1.00405	1.00359
8524.29	1.00195	1.00159	1.00452	1.00385	1.00418
8529.85	1.00207	1.00169	1.00408	1.00394	1.00447
8535.43	1.00192	1.00175	1.00423	1.00359	1.00435
8541.03	1.00187	1.00238	1.00397	1.00402	1.00483
8546.65	1.00231	1.00259	1.00385	1.0043	1.00482
8552.29	1.00267	1.0033	1.00383	1.00388	1.00493
8557.94	1.00233	1.00343	1.00359	1.00385	1.00487
8563.62	1.00281	1.00359	1.00388	1.00419	1.00551
8569.32	1.00273	1.00373	1.00442	1.0046	1.0057
8575.03	1.00259	1.00315	1.00489	1.00559	1.00588
8580.76	1.00275	1.00298	1.00441	1.00546	1.00645
8586.51	1.0027	1.00293	1.0047	1.00622	1.00594
8592.29	1.00276	1.00266	1.00573	1.00608	1.00619
8598.08	1.00281	1.00306	1.00515	1.00615	1.00583
8603.89	1.00296	1.00268	1.00537	1.00586	1.00593
8609.71	1.00335	1.00279	1.00593	1.00635	1.00594
8615.56	1.0038	1.00332	1.00584	1.00578	1.00563
8621.43	1.00426	1.00306	1.00569	1.00509	1.00577
8627.31	1.00403	1.00255	1.0065	1.0057	1.00604
8633.22	1.00388	1.00288	1.00715	1.00582	1.00575
8639.14	1.0043	1.00272	1.00674	1.00572	1.00583
8645.08	1.00417	1.00269	1.00695	1.00551	1.00613
8651.05	1.00436	1.00313	1.00694	1.00617	1.00616
8657.03	1.00429	1.00331	1.00634	1.0065	1.0062
8663.03	1.00476	1.00318	1.00666	1.00612	1.00601
8669.05	1.00479	1.0033	1.006	1.00671	1.00646
8675.08	1.00507	1.00306	1.0067	1.00631	1.00661
8681.14	1.00503	1.003	1.00687	1.00645	1.00653
8687.22	1.00514	1.00386	1.00657	1.00616	1.00659
8693.31	1.00485	1.00353	1.00628	1.00648	1.00687
8699.43	1.0048	1.00424	1.00648	1.00641	1.0065
8705.56	1.00402	1.00362	1.0063	1.00663	1.00643
8711.71	1.00444	1.00322	1.0067	1.00683	1.0065
8717.88	1.00416	1.00327	1.00733	1.00644	1.00653
8724.07	1.00437	1.00367	1.0069	1.00674	1.00641
8730.28	1.00422	1.00353	1.00622	1.00629	1.00663
8736.51	1.00438	1.00394	1.00637	1.00592	1.00675
8742.76	1.0041	1.0038	1.00638	1.00638	1.00658
8749.02	1.00369	1.00359	1.00702	1.00661	1.00632
8755.31	1.00388	1.00416	1.00656	1.00643	1.00645
8761.61	1.00381	1.00388	1.00698	1.00619	1.00632
8767.94	1.00393	1.00433	1.00614	1.00624	1.0057
8774.28	1.00413	1.00445	1.00621	1.00603	1.00565
8780.64	1.00393	1.00446	1.006	1.00575	1.0057
8787.02	1.00392	1.00407	1.00626	1.0055	1.00546
8793.42	1.00397	1.0041	1.00598	1.00545	1.00519
8799.84	1.00422	1.00399	1.00542	1.00471	1.00478
8806.28	1.00427	1.00423	1.00557	1.00475	1.00474
8812.74	1.0038	1.00359	1.00504	1.00465	1.0045
8819.21	1.00364	1.00289	1.00604	1.00419	1.00426
8825.71	1.00302	1.00315	1.00535	1.00419	1.0044
8832.22	1.00332	1.00381	1.00537	1.00383	1.00407
8838.76	1.00333	1.00386	1.00483	1.00352	1.00383
8845.31	1.00314	1.00308	1.00447	1.00359	1.00378
8851.88	1.00264	1.00284	1.00418	1.00405	1.00344
8858.47	1.00288	1.0028	1.00479	1.0036	1.00311
8865.08	1.00234	1.00303	1.0038	1.00304	1.00296
8871.71	1.00254	1.00286	1.00382	1.00271	1.00286
8878.36	1.00219	1.00304	1.00395	1.00224	1.00253
8885.02	1.00199	1.00317	1.00308	1.00235	1.00229
8891.71	1.00209	1.00246	1.0029	1.00235	1.00177
8898.41	1.00192	1.00252	1.00322	1.00202	1.00153
8905.14	1.00203	1.00234	1.00223	1.00203	1.00151
8911.88	1.00152	1.00179	1.00213	1.00175	1.00091
8918.64	1.00153	1.00131	1.00203	1.00121	1.00099
8925.42	1.00153	1.00138	1.00235	1.00081	1.00049
8932.22	1.00127	1.00132	1.00103	1.00059	1.00039
8939.04	1.001	1.00069	1.00089	1.00053	0.99957
8945.88	1.00035	1.00071	1.0003	0.99961	0.99946
8952.74	1.00029	1.00056	1.00029	0.99941	0.99901
8959.61	0.99961	1.00041	0.99938	0.99883	0.99866
8966.51	0.99929	1.00001	0.9998	0.99821	0.9979
8973.42	0.99908	0.9996	0.99922	0.99756	0.99746
8980.35	0.99898	0.99939	0.99835	0.99736	0.99744
8987.31	0.99813	0.99911	0.99813	0.99665	0.99702
8994.28	0.99798	0.99907	0.99762	0.99678	0.99688
9001.27	0.99785	0.99908	0.99692	0.99645	0.99631
9008.28	0.99737	0.99819	0.99634	0.99643	0.99611
9015.31	0.997	0.99801	0.99499	0.99554	0.99546
9022.35	0.99678	0.99733	0.99391	0.99491	0.99491
9029.42	0.99647	0.9971	0.99384	0.99478	0.99445
9036.51	0.99583	0.99633	0.99375	0.99368	0.99372
9043.61	0.99588	0.99579	0.993	0.99331	0.99337
9050.73	0.99515	0.99591	0.99227	0.99265	0.99276
9057.88	0.99487	0.99541	0.99118	0.99185	0.99203
9065.04	0.99456	0.99463	0.99101	0.9915	0.99149
9072.22	0.99416	0.99385	0.98952	0.99144	0.99095
9079.42	0.99403	0.99308	0.98897	0.99074	0.99037
9086.64	0.99348	0.99255	0.98803	0.98996	0.98945
9093.88	0.99243	0.99241	0.98819	0.98896	0.9894
9101.13	0.99193	0.9917	0.98729	0.98817	0.98839
9108.41	0.99195	0.99091	0.98585	0.9881	0.98785
9115.71	0.99143	0.99033	0.98517	0.98725	0.98725
9123.02	0.99053	0.98948	0.98468	0.98592	0.98669
9130.35	0.98978	0.98906	0.9835	0.98506	0.98588
9137.71	0.98938	0.98892	0.9828	0.98503	0.9848
9145.08	0.98892	0.98788	0.98173	0.98392	0.98438
9152.47	0.98845	0.98694	0.98113	0.983	0.98353
9159.88	0.98762	0.98696	0.9799	0.98183	0.98265
9167.31	0.98682	0.98655	0.97834	0.98105	0.98202
9174.75	0.98648	0.98578	0.97762	0.98043	0.98123
9182.22	0.9856	0.98514	0.97663	0.98	0.98019
9189.71	0.98501	0.98448	0.97547	0.97894	0.97965
9197.21	0.98456	0.98346	0.97427	0.97825	0.97874
9204.73	0.98365	0.98271	0.97321	0.97777	0.97792
9212.28	0.98306	0.98193	0.97242	0.97639	0.97696
9219.84	0.98256	0.98153	0.97125	0.97548	0.97594
9227.42	0.98207	0.98082	0.9701	0.97472	0.97498
9235.02	0.98126	0.97961	0.96829	0.97368	0.97447
9240.82	0.98064	0.97869	0.96691	0.97289	0.97368

## Sheet: Figure 4c
CoBDC				CoBDC-Fc0.17
K(Å-1)	K3x(K)			K(Å-1)	K3x(K)
0	0			0	0
0.05	0			0.05	0
0.1	0			0.1	0
0.15	0			0.15	0
0.2	0			0.2	0
0.25	0			0.25	0
0.3	0			0.3	0
0.35	0			0.35	0
0.4	0			0.4	0
0.45	0			0.45	0
0.5	0			0.5	0
0.55	0			0.55	0
0.6	0			0.6	0
0.65	0			0.65	0
0.7	0			0.7	0
0.75	0			0.75	0
0.8	0			0.8	0
0.85	0			0.85	0
0.9	0			0.9	0
0.95	0			0.95	0
1	0			1	0
1.05	0			1.05	0
1.1	0			1.1	0
1.15	0			1.15	0
1.2	0			1.2	0
1.25	0			1.25	0
1.3	0			1.3	0
1.35	0			1.35	0
1.4	0			1.4	0
1.45	0			1.45	0
1.5	0			1.5	0
1.55	0			1.55	0
1.6	0			1.6	0
1.65	0			1.65	0
1.7	0			1.7	0
1.75	0			1.75	0
1.8	0			1.8	0
1.85	0			1.85	0
1.9	0			1.9	0
1.95	0			1.95	0
2	0			2	0
2.05	0			2.05	0
2.1	0			2.1	0
2.15	0			2.15	0
2.2	0			2.2	0
2.25	0			2.25	0
2.3	0			2.3	0
2.35	0			2.35	0
2.4	0			2.4	0
2.45	0			2.45	0
2.5	0			2.5	0
2.55	0			2.55	0
2.6	0			2.6	0
2.65	0			2.65	0
2.7	0			2.7	0
2.75	0			2.75	0
2.8	0			2.8	0
2.85	0			2.85	0
2.9	-2.04894			2.9	-1.43716
2.95	-2.74234			2.95	-2.08451
3	-3.30116			3	-2.66294
3.05	-3.64329			3.05	-3.04271
3.1	-3.79067			3.1	-3.22794
3.15	-3.8106			3.15	-3.304
3.2	-3.64815			3.2	-3.234
3.25	-3.27944			3.25	-2.98246
3.3	-2.68577			3.3	-2.50745
3.35	-2.00713			3.35	-1.94211
3.4	-1.19727			3.4	-1.28561
3.45	-0.373			3.45	-0.60943
3.5	0.62977			3.5	0.19395
3.55	1.3664			3.55	0.79304
3.6	2.12006			3.6	1.38907
3.65	2.97586			3.65	2.1199
3.7	3.76586			3.7	2.79355
3.75	4.33415			3.75	3.32421
3.8	4.72792			3.8	3.63499
3.85	4.85129			3.85	3.66868
3.9	4.80076			3.9	3.64018
3.95	4.70075			3.95	3.5996
4	4.31512			4	3.37425
4.05	3.80533			4.05	3.05822
4.1	3.29101			4.1	2.65379
4.15	2.80437			4.15	2.22216
4.2	2.2919			4.2	1.93713
4.25	1.96052			4.25	1.72971
4.3	1.61397			4.3	1.50088
4.35	1.32046			4.35	1.2713
4.4	0.99739			4.4	1.20049
4.45	0.59003			4.45	0.8758
4.5	0.11014			4.5	0.55155
4.55	-0.37913			4.55	0.11653
4.6	-1.04169			4.6	-0.367
4.65	-1.76497			4.65	-1.01963
4.7	-2.53841			4.7	-1.59164
4.75	-3.29284			4.75	-2.24571
4.8	-3.9962			4.8	-2.932
4.85	-4.39079			4.85	-3.29356
4.9	-4.53065			4.9	-3.4487
4.95	-4.40077			4.95	-3.38224
5	-4.02162			5	-3.07717
5.05	-3.50656			5.05	-2.54939
5.1	-3.03998			5.1	-2.17352
5.15	-2.57905			5.15	-1.78999
5.2	-2.24118			5.2	-1.58033
5.25	-1.99499			5.25	-1.46556
5.3	-1.71609			5.3	-1.28631
5.35	-1.39243			5.35	-1.10922
5.4	-1.03569			5.4	-0.85931
5.45	-0.65518			5.45	-0.62822
5.5	-0.30404			5.5	-0.34557
5.55	0.10128			5.55	-0.18294
5.6	0.46544			5.6	0.0615
5.65	0.88291			5.65	0.41601
5.7	1.24745			5.7	0.57666
5.75	1.53504			5.75	0.76507
5.8	2.03291			5.8	1.22951
5.85	2.71625			5.85	1.7271
5.9	3.35896			5.9	2.35852
5.95	3.99242			5.95	2.97644
6	4.44699			6	3.4735
6.05	4.68866			6.05	3.7322
6.1	4.70875			6.1	3.82831
6.15	4.50789			6.15	3.65171
6.2	4.14026			6.2	3.44214
6.25	3.5425			6.25	3.05391
6.3	2.91867			6.3	2.3589
6.35	2.21263			6.35	1.70134
6.4	1.42027			6.4	1.04655
6.45	0.54234			6.45	0.1543
6.5	-0.47808			6.5	-0.69263
6.55	-1.48804			6.55	-1.54622
6.6	-2.48573			6.6	-2.49039
6.65	-3.35862			6.65	-3.27038
6.7	-4.00408			6.7	-3.67524
6.75	-4.33077			6.75	-3.80066
6.8	-4.12923			6.8	-3.59943
6.85	-3.52678			6.85	-3.02344
6.9	-2.8576			6.9	-2.34903
6.95	-2.24758			6.95	-1.86557
7	-1.69962			7	-1.43069
7.05	-1.29008			7.05	-1.06186
7.1	-0.9329			7.1	-0.65162
7.15	-0.71215			7.15	-0.41286
7.2	-0.70603			7.2	-0.48293
7.25	-0.67993			7.25	-0.46923
7.3	-0.5018			7.3	-0.37139
7.35	-0.29541			7.35	-0.18768
7.4	0.05396			7.4	0.22403
7.45	0.22029			7.45	0.46443
7.5	-0.00596			7.5	0.55131
7.55	-0.26946			7.55	0.46428
7.6	-0.42829			7.6	0.20022
7.65	-0.40986			7.65	0.00521
7.7	-0.20644			7.7	-0.15679
7.75	0.04901			7.75	0.18276
7.8	0.53339			7.8	0.87845
7.85	1.1236			7.85	1.38533
7.9	1.66026			7.9	1.71553
7.95	2.02839			7.95	2.04242
8	2.36969			8	2.45026
8.05	2.84211			8.05	2.88541
8.1	3.00382			8.1	3.24665
8.15	2.78905			8.15	3.22814
8.2	2.31731			8.2	2.60328
8.25	1.67785			8.25	2.141
8.3	0.9741			8.3	1.23449
8.35	0.53601			8.35	0.65647
8.4	-0.25697			8.4	-0.1885
8.45	-0.84505			8.45	-1.11727
8.5	-1.56093			8.5	-1.69293
8.55	-2.23037			8.55	-1.99881
8.6	-2.62652			8.6	-2.56605
8.65	-2.81604			8.65	-2.79462
8.7	-2.6705			8.7	-2.60379
8.75	-2.51978			8.75	-2.48677
8.8	-2.4621			8.8	-2.39137
8.85	-1.86594			8.85	-1.92174
8.9	-1.28959			8.9	-1.504
8.95	-0.76497			8.95	-0.7495
9	-0.26665			9	-0.13184
9.05	0.09107			9.05	0.08838
9.1	0.74072			9.1	0.43421
9.15	1.81718			9.15	0.86203
9.2	2.19237			9.2	0.73159
9.25	2.08794			9.25	0.89125
9.3	1.69038			9.3	1.00723
9.35	1.37405			9.35	0.68188
9.4	1.24065			9.4	0.17646
9.45	0.81429			9.45	-0.26381
9.5	0.46487			9.5	-0.53826
9.55	0.10638			9.55	-0.62926
9.6	0.01856			9.6	-0.27543
9.65	-0.15041			9.65	-0.37331
9.7	-0.07758			9.7	-0.34915
9.75	-0.21279			9.75	-0.35978
9.8	-0.01392			9.8	-0.39006
9.85	0.21181			9.85	-0.04513
9.9	0.33588			9.9	0.44895
9.95	0.27259			9.95	1.07237
10	0.12161			10	1.46984
10.05	0.62105			10.05	1.46354
10.1	0.49722			10.1	1.53406
10.15	0.54221			10.15	1.57772
10.2	0.64326			10.2	1.00527
10.25	0.17118			10.25	0.82385
10.3	0.15297			10.3	0.64213
10.35	-0.57069			10.35	0.05241
10.4	-1.30358			10.4	-0.65389
10.45	-1.59459			10.45	-1.70152
10.5	-1.38929			10.5	-1.47084
10.55	-1.47549			10.55	-1.58166
10.6	-1.73663			10.6	-1.60341
10.65	-1.52357			10.65	-1.07543
10.7	-0.93586			10.7	-0.58249
10.75	-0.83243			10.75	-0.08961
10.8	-0.80408			10.8	0.19578
10.85	-0.82506			10.85	0.64748
10.9	-0.82197			10.9	0.44361
10.95	-0.62737			10.95	0.53485
11	0.47547			11	0.68482
11.05	1.20482			11.05	-0.04783
11.1	1.58459			11.1	0.04135
11.15	1.68726			11.15	0.56914
11.2	1.70812			11.2	0.68895
11.25	1.39214			11.25	1.34437
11.3	1.14145			11.3	0.70978
11.35	0.91749			11.35	0.30613
11.4	0.34187			11.4	0.94464
11.45	0.21022			11.45	0.9234
11.5	0.55578			11.5	0.56127
11.55	0.38024			11.55	0.05995
11.6	0.75578			11.6	-0.42634
11.65	0.0199			11.65	-0.8202
11.7	0.56488			11.7	-1.17376
11.75	0.22954			11.75	-1.49919
11.8	-0.88076			11.8	-1.69866
11.85	-0.24873			11.85	-1.28397
11.9	-0.11976			11.9	-0.32735
11.95	0.61567			11.95	-0.64
12	0.11344			12	-0.5256
12.05	0.25806			12.05	-1.89379
12.1	0.73996			12.1	-1.65967
12.15	0.68484			12.15	-0.29267
12.2	0.30287			12.2	0.23117
12.25	0.26601			12.25	-0.0624
12.3	-0.55359			12.3	-0.71679
12.35	-0.42847			12.35	-0.46201
12.4	-1.01153			12.4	-0.00664
12.45	-0.02365			12.45	0.13796
12.5	-0.56862			12.5	0.12693
12.55	0.02027			12.55	1.05883
12.6	-1.16411			12.6	0.25282
12.65	-1.40011			12.65	0.21632
12.7	-1.03307			12.7	-0.23798
12.75	-0.46094			12.75	-0.13146
12.8	0.6113			12.8	0.91927
12.85	-0.21631			12.85	0.33899
12.9	-0.09851			12.9	2.6835
12.95	-0.52857			12.95	3.20742
13	-0.31319			13	3.12082
13.05	-0.18232			13.05	3.07972
13.1	-0.31863			13.1	1.13104
13.15	0.0378			13.15	0.98088
13.2	-1.39801			13.2	0.6299
13.25	-1.15659			13.25	-0.34439
13.3	-1.65115			13.3	-0.44442
13.35	-0.0247			13.35	1.52014
13.4	0.22371			13.4	2.56662
13.45	0.53252			13.45	1.82876
13.5	-0.00304			13.5	0.7293
13.55	0.12609			13.55	-0.34962
13.6	0.10586			13.6	-0.20979
13.65	0.91095			13.65	-0.93757

## Sheet: Figure 4d
CoBDC		CoBDC Fit				CoBDC-Fc0.17		CoBDC-Fc0.17 Fit
R(Å)	Magnitude of FT	R(Å)	Magnitude of FT			R(Å)	Magnitude of FT	R(Å)	Magnitude of FT
0	0.32186	0	0.3136			0	0.22789	0	0.17997
0.03068	0.31561	0.03068	0.31143			0.03068	0.22515	0.03068	0.17819
0.06136	0.2975	0.06136	0.30542			0.06136	0.21704	0.06136	0.17312
0.09204	0.26979	0.09204	0.29711			0.09204	0.20392	0.09204	0.16561
0.12272	0.23712	0.12272	0.28898			0.12272	0.18676	0.12272	0.15736
0.1534	0.20813	0.1534	0.28425			0.1534	0.16777	0.1534	0.15103
0.18408	0.19624	0.18408	0.28608			0.18408	0.15132	0.18408	0.15005
0.21476	0.21274	0.21476	0.29647			0.21476	0.14452	0.21476	0.15731
0.24544	0.25522	0.24544	0.31532			0.24544	0.15433	0.24544	0.17345
0.27612	0.31173	0.27612	0.34051			0.27612	0.18157	0.27612	0.1965
0.3068	0.37096	0.3068	0.36881			0.3068	0.2208	0.3068	0.22309
0.33748	0.42469	0.33748	0.39686			0.33748	0.26529	0.33748	0.24979
0.36816	0.46699	0.36816	0.42193			0.36816	0.30933	0.36816	0.27369
0.39884	0.49378	0.39884	0.44236			0.39884	0.3483	0.39884	0.29279
0.42951	0.50286	0.42951	0.45787			0.42951	0.37846	0.42951	0.30622
0.46019	0.49426	0.46019	0.46979			0.46019	0.39696	0.46019	0.31454
0.49087	0.47092	0.49087	0.48104			0.49087	0.40212	0.49087	0.31999
0.52155	0.43956	0.52155	0.49575			0.52155	0.39392	0.52155	0.32648
0.55223	0.41136	0.55223	0.51824			0.55223	0.3748	0.55223	0.33892
0.58291	0.40046	0.58291	0.55159			0.58291	0.35098	0.58291	0.36157
0.61359	0.41736	0.61359	0.59641			0.61359	0.33371	0.61359	0.39616
0.64427	0.46092	0.64427	0.65068			0.64427	0.338	0.64427	0.44118
0.67495	0.51931	0.67495	0.7105			0.67495	0.37465	0.67495	0.4927
0.70563	0.57773	0.70563	0.77135			0.70563	0.44201	0.70563	0.5459
0.73631	0.6235	0.73631	0.82912			0.73631	0.5293	0.73631	0.59627
0.76699	0.6477	0.76699	0.88101			0.76699	0.62422	0.76699	0.64044
0.79767	0.64631	0.79767	0.92606			0.79767	0.71609	0.79767	0.67671
0.82835	0.62225	0.82835	0.9656			0.82835	0.79616	0.82835	0.70555
0.85903	0.58959	0.85903	1.00328			0.85903	0.85743	0.85903	0.72982
0.88971	0.57858	0.88971	1.04467			0.88971	0.89474	0.88971	0.75469
0.92039	0.62991	0.92039	1.09613			0.92039	0.90515	0.92039	0.78677
0.95107	0.76592	0.95107	1.16313			0.95107	0.88855	0.95107	0.83241
0.98175	0.97548	0.98175	1.24863			0.98175	0.84883	0.98175	0.89553
1.01243	1.23368	1.01243	1.35222			1.01243	0.79565	1.01243	0.97632
1.04311	1.51726	1.04311	1.47062			1.04311	0.74712	1.04311	1.07141
1.07379	1.80698	1.07379	1.59896			1.07379	0.73063	1.07379	1.17533
1.10447	2.08686	1.10447	1.73255			1.10447	0.77502	1.10447	1.28236
1.13515	2.34402	1.13515	1.8683			1.13515	0.893	1.13515	1.38822
1.16583	2.56911	1.16583	2.00596			1.16583	1.07572	1.16583	1.49134
1.1965	2.75724	1.1965	2.14878			1.1965	1.30552	1.1965	1.59382
1.22718	2.90894	1.22718	2.30345			1.22718	1.56659	1.22718	1.70183
1.25786	3.03102	1.25786	2.47915			1.25786	1.84747	1.25786	1.82504
1.28854	3.1368	1.28854	2.68559			1.28854	2.14021	1.28854	1.97487
1.31922	3.24505	1.31922	2.93046			1.31922	2.43931	1.31922	2.16163
1.3499	3.37714	1.3499	3.21711			1.3499	2.7407	1.3499	2.39143
1.38058	3.55215	1.38058	3.54327			1.38058	3.04099	1.38058	2.66437
1.41126	3.78142	1.41126	3.90104			1.41126	3.33673	1.41126	2.97434
1.44194	4.06501	1.44194	4.27787			1.44194	3.62381	1.44194	3.31017
1.47262	4.39157	1.47262	4.65799			1.47262	3.89703	1.47262	3.65734
1.5033	4.74115	1.5033	5.02388			1.5033	4.14991	1.5033	3.9995
1.53398	5.08911	1.53398	5.35756			1.53398	4.37475	1.53398	4.31978
1.56466	5.40965	1.56466	5.64178			1.56466	4.56292	1.56466	4.60181
1.59534	5.67836	1.59534	5.861			1.59534	4.70542	1.59534	4.83065
1.62602	5.87397	1.62602	6.00216			1.62602	4.79352	1.62602	4.99344
1.6567	5.97952	1.6567	6.0554			1.6567	4.81947	1.6567	5.08004
1.68738	5.98307	1.68738	6.01455			1.68738	4.77719	1.68738	5.0835
1.71806	5.87816	1.71806	5.87747			1.71806	4.66293	1.71806	5.00041
1.74874	5.6639	1.74874	5.64617			1.74874	4.47573	1.74874	4.83107
1.77942	5.34494	1.77942	5.32682			1.77942	4.21775	1.77942	4.5795
1.8101	4.93105	1.8101	4.92953			1.8101	3.8944	1.8101	4.25331
1.84078	4.43664	1.84078	4.46799			1.84078	3.51428	1.84078	3.86342
1.87146	3.87996	1.87146	3.95896			1.87146	3.08895	1.87146	3.42363
1.90214	3.28231	1.90214	3.42188			1.90214	2.63249	1.90214	2.95018
1.93282	2.6672	1.93282	2.8784			1.93282	2.16111	1.93282	2.46136
1.9635	2.05986	1.9635	2.35238			1.9635	1.69274	1.9635	1.97739
1.99418	1.48802	1.99418	1.87055			1.99418	1.24731	1.99418	1.52119
2.02485	0.98708	2.02485	1.46395			2.02485	0.84931	2.02485	1.12133
2.05553	0.6223	2.05553	1.16787			2.05553	0.53895	2.05553	0.81898
2.08621	0.51739	2.08621	1.00943			2.08621	0.39741	2.08621	0.66782
2.11689	0.64684	2.11689	0.97619			2.11689	0.454	2.11689	0.67683
2.14757	0.8147	2.14757	1.01125			2.14757	0.57103	2.14757	0.7656
2.17825	0.93495	2.17825	1.056			2.17825	0.65914	2.17825	0.85472
2.20893	0.98885	2.20893	1.07627			2.20893	0.6952	2.20893	0.90768
2.23961	0.97956	2.23961	1.05916			2.23961	0.67927	2.23961	0.91339
2.27029	0.92089	2.27029	1.00492			2.27029	0.62282	2.27029	0.8728
2.30097	0.83468	2.30097	0.9217			2.30097	0.54774	2.30097	0.79336
2.33165	0.74988	2.33165	0.82243			2.33165	0.48829	2.33165	0.68663
2.36233	0.69802	2.36233	0.72248			2.36233	0.48345	2.36233	0.56739
2.39301	0.69874	2.39301	0.63652			2.39301	0.54508	2.39301	0.45327
2.42369	0.74467	2.42369	0.57351			2.42369	0.64606	2.42369	0.36398
2.45437	0.80866	2.45437	0.53168			2.45437	0.75137	2.45437	0.31481
2.48505	0.86326	2.48505	0.49877			2.48505	0.83593	2.48505	0.30183
2.51573	0.8904	2.51573	0.45913			2.51573	0.88448	2.51573	0.30102
2.54641	0.88308	2.54641	0.40197			2.54641	0.88954	2.54641	0.28886
2.57709	0.84612	2.57709	0.32895			2.57709	0.85096	2.57709	0.25515
2.60777	0.79868	2.60777	0.27018			2.60777	0.77761	2.60777	0.2095
2.63845	0.77641	2.63845	0.29986			2.63845	0.69188	2.63845	0.20094
2.66913	0.8217	2.66913	0.44418			2.66913	0.63631	2.66913	0.2887
2.69981	0.95452	2.69981	0.65467			2.69981	0.66485	2.69981	0.45083
2.73049	1.159	2.73049	0.89634			2.73049	0.79708	2.73049	0.65172
2.76117	1.40366	2.76117	1.14931			2.76117	1.00253	2.76117	0.87179
2.79184	1.65914	2.79184	1.39899			2.79184	1.24097	2.79184	1.09755
2.82252	1.90201	2.82252	1.63319			2.82252	1.4824	2.82252	1.31779
2.8532	2.11418	2.8532	1.84175			2.8532	1.70583	2.8532	1.52286
2.88388	2.28214	2.88388	2.01669			2.88388	1.89634	2.88388	1.7048
2.91456	2.39677	2.91456	2.15259			2.91456	2.04372	2.91456	1.85769
2.94524	2.45339	2.94524	2.24684			2.94524	2.14199	2.94524	1.97785
2.97592	2.4519	2.97592	2.29979			2.97592	2.18943	2.97592	2.06408
3.0066	2.39696	3.0066	2.31474			3.0066	2.18856	3.0066	2.11758
3.03728	2.29804	3.03728	2.29762			3.03728	2.14619	3.03728	2.14182
3.06796	2.16936	3.06796	2.25648			3.06796	2.07325	3.06796	2.14203
3.09864	2.02952	3.09864	2.20058			3.09864	1.98426	3.09864	2.12458
3.12932	1.90011	3.12932	2.13919			3.12932	1.89614	3.12932	2.09607
3.16	1.8024	3.16	2.08009			3.16	1.82582	3.16	2.06225
3.19068	1.7517	3.19068	2.02818			3.19068	1.78647	3.19068	2.0271
3.22136	1.75138	3.22136	1.98453			3.22136	1.78354	3.22136	1.99213
3.25204	1.79127	3.25204	1.94636			3.25204	1.81294	3.25204	1.95625
3.28272	1.85221	3.28272	1.90799			3.28272	1.86289	3.28272	1.91621
3.3134	1.91312	3.3134	1.86239			3.3134	1.91811	3.3134	1.86753
3.34408	1.95598	3.34408	1.80274			3.34408	1.96378	3.34408	1.80554
3.37476	1.96792	3.37476	1.72366			3.37476	1.98788	3.37476	1.72629
3.40544	1.94156	3.40544	1.62195			3.40544	1.98205	3.40544	1.62724
3.43612	1.87452	3.43612	1.49685			3.43612	1.94168	3.43612	1.50761
3.4668	1.76884	3.4668	1.34995			3.4668	1.86545	3.4668	1.36852
3.49748	1.63038	3.49748	1.18494			3.49748	1.75492	3.49748	1.21279
3.52816	1.46832	3.52816	1.0072			3.52816	1.61395	3.52816	1.04474
3.55884	1.29479	3.55884	0.82334			3.55884	1.44828	3.55884	0.86982
3.58952	1.12459	3.58952	0.64083			3.58952	1.26514	3.58952	0.69428
3.62019	0.97456	3.62019	0.46795			3.62019	1.07312	3.62019	0.52488
3.65087	0.86144	3.65087	0.31471			3.65087	0.8825	3.65087	0.36907
3.68155	0.7963	3.68155	0.19746			3.68155	0.7064	3.68155	0.23645
3.71223	0.77742	3.71223	0.14862			3.71223	0.56313	3.71223	0.14563
3.74291	0.78964	3.74291	0.1741			3.74291	0.47687	3.74291	0.12849
3.77359	0.81291	3.77359	0.21824			3.77359	0.46453	3.77359	0.16385
3.80427	0.83066	3.80427	0.24962			3.80427	0.51239	3.80427	0.20043
3.83495	0.83262	3.83495	0.26072			3.83495	0.5876	3.83495	0.22062
3.86563	0.81427	3.86563	0.25173			3.86563	0.66447	3.86563	0.2215
3.89631	0.77548	3.89631	0.22605			3.89631	0.72879	3.89631	0.2046
3.92699	0.71937	3.92699	0.18926			3.92699	0.7733	3.92699	0.17351
3.95767	0.65148	3.95767	0.14964			3.95767	0.79454	3.95767	0.13337
3.98835	0.57913	3.98835	0.11985			3.98835	0.79126	3.98835	0.0919
4.01903	0.51066	4.01903	0.11475			4.01903	0.76376	4.01903	0.06486
4.04971	0.4543	4.04971	0.13426			4.04971	0.71359	4.04971	0.07346
4.08039	0.4159	4.08039	0.16278			4.08039	0.64335	4.08039	0.10359
4.11107	0.39617	4.11107	0.18814			4.11107	0.55666	4.11107	0.13385
4.14175	0.3899	4.14175	0.20441			4.14175	0.45816	4.14175	0.1563
4.17243	0.38875	4.17243	0.2092			4.17243	0.35381	4.17243	0.1681
4.20311	0.38499	4.20311	0.20221			4.20311	0.25217	4.20311	0.16851
4.23379	0.3735	4.23379	0.18472			4.23379	0.16952	4.23379	0.1581
4.26447	0.35204	4.26447	0.1594			4.26447	0.14032	4.26447	0.13855
4.29515	0.32085	4.29515	0.1306			4.29515	0.17752	4.29515	0.11266
4.32583	0.28223	4.32583	0.10512			4.32583	0.23778	4.32583	0.08485
4.35651	0.24036	4.35651	0.0925			4.35651	0.2933	4.35651	0.06323
4.38719	0.20131	4.38719	0.09845			4.38719	0.33453	4.38719	0.06013
4.41786	0.17288	4.41786	0.11662			4.41786	0.35822	4.41786	0.07596
4.44854	0.16194	4.44854	0.137			4.44854	0.36391	4.44854	0.09758
4.47922	0.16859	4.47922	0.15333			4.47922	0.35312	4.47922	0.1166
4.5099	0.18527	4.5099	0.16255			4.5099	0.32912	4.5099	0.12944
4.54058	0.20344	4.54058	0.1635			4.54058	0.29705	4.54058	0.13465
4.57126	0.21749	4.57126	0.15635			4.57126	0.26416	4.57126	0.13198
4.60194	0.22469	4.60194	0.1423			4.60194	0.23969	4.60194	0.12205
4.63262	0.22423	4.63262	0.12359			4.63262	0.2325	4.63262	0.10627
4.6633	0.21652	4.6633	0.10366			4.6633	0.24554	4.6633	0.08692
4.69398	0.20273	4.69398	0.08736			4.69398	0.27372	4.69398	0.06757
4.72466	0.18439	4.72466	0.08019			4.72466	0.30883	4.72466	0.05397
4.75534	0.16295	4.75534	0.08411			4.75534	0.34433	4.75534	0.05265
4.78602	0.13951	4.78602	0.09492			4.78602	0.37642	4.78602	0.06239
4.8167	0.11451	4.8167	0.10676			4.8167	0.40351	4.8167	0.07561
4.84738	0.08771	4.84738	0.11564			4.84738	0.4255	4.84738	0.08694
4.87806	0.05836	4.87806	0.11949			4.87806	0.44314	4.87806	0.09386
4.90874	0.02574	4.90874	0.11763			4.90874	0.45737	4.90874	0.09533
4.93942	0.01387	4.93942	0.11034			4.93942	0.46878	4.93942	0.09126
4.9701	0.05476	4.9701	0.09883			4.9701	0.4772	4.9701	0.08226
5.00078	0.10075	5.00078	0.0852			5.00078	0.48163	5.00078	0.06962
5.03146	0.14988	5.03146	0.07266			5.03146	0.48034	5.03146	0.05546
5.06214	0.20039	5.06214	0.0653			5.06214	0.47129	5.06214	0.04335
5.09282	0.25013	5.09282	0.06599			5.09282	0.45253	5.09282	0.0386
5.1235	0.29676	5.1235	0.07333			5.1235	0.42257	5.1235	0.0436
5.15418	0.33788	5.15418	0.08316			5.15418	0.38075	5.15418	0.05375
5.18486	0.3713	5.18486	0.09192			5.18486	0.32744	5.18486	0.06396
5.21553	0.39518	5.21553	0.09744			5.21553	0.26434	5.21553	0.07154
5.24621	0.40819	5.24621	0.09872			5.24621	0.19524	5.24621	0.07527
5.27689	0.40967	5.27689	0.09555			5.27689	0.12924	5.27689	0.07477
5.30757	0.39968	5.30757	0.08846			5.30757	0.09479	5.30757	0.07024
5.33825	0.37904	5.33825	0.0786			5.33825	0.12701	5.33825	0.06243
5.36893	0.34939	5.36893	0.06786			5.36893	0.19176	5.36893	0.05265
5.39961	0.31316	5.39961	0.05889			5.39961	0.25916	5.39961	0.04303
5.43029	0.27351	5.43029	0.05465			5.43029	0.31918	5.43029	0.03673
5.46097	0.2343	5.46097	0.05644			5.46097	0.36716	5.46097	0.03667
5.49165	0.19979	5.49165	0.06248			5.49165	0.40045	5.49165	0.04213
5.52233	0.17386	5.52233	0.0697			5.52233	0.41777	5.52233	0.04959
5.55301	0.15823	5.55301	0.07565			5.55301	0.41905	5.55301	0.05623
5.58369	0.15081	5.58369	0.07893			5.58369	0.40546	5.58369	0.06051
5.61437	0.14652	5.61437	0.07894			5.61437	0.37948	5.61437	0.06172
5.64505	0.14007	5.64505	0.07572			5.64505	0.34502	5.64505	0.05972
5.67573	0.12799	5.67573	0.06987			5.67573	0.30762	5.67573	0.05486
5.70641	0.10944	5.70641	0.06252			5.70641	0.27458	5.70641	0.04791
5.73709	0.08756	5.73709	0.05537			5.73709	0.25401	5.73709	0.04023
5.76777	0.07382	5.76777	0.05048			5.76777	0.25154	5.76777	0.03387
5.79845	0.08695	5.79845	0.04949			5.79845	0.26614	5.79845	0.03139
5.82913	0.12598	5.82913	0.05237			5.82913	0.29099	5.82913	0.03381
5.85981	0.17702	5.85981	0.05739			5.85981	0.31809	5.85981	0.03929
5.89049	0.23156	5.89049	0.06253			5.89049	0.34126	5.89049	0.04526
5.92117	0.2846	5.92117	0.06628			5.92117	0.35654	5.92117	0.05002
5.95185	0.33252	5.95185	0.06783			5.95185	0.3618	5.95185	0.05264
5.98253	0.37245	5.98253	0.06687			5.98253	0.35633	5.98253	0.05278
6.0132	0.4022	6.0132	0.06361			6.0132	0.34053	6.0132	0.05048
6.04388	0.42021	6.04388	0.05868			6.04388	0.31568	6.04388	0.04617
6.07456	0.42568	6.07456	0.05313			6.07456	0.28379	6.07456	0.04062
6.10524	0.41848	6.10524	0.04835			6.10524	0.2475	6.10524	0.03507
6.13592	0.39916	6.13592	0.04579			6.13592	0.21004	6.13592	0.03114
6.1666	0.3689	6.1666	0.04618			6.1666	0.17535	6.1666	0.0303
6.19728	0.32936	6.19728	0.04903			6.19728	0.1481	6.19728	0.03261
6.22796	0.28254	6.22796	0.05298			6.22796	0.13289	6.22796	0.03662
6.25864	0.23063	6.25864	0.05666			6.25864	0.13143	6.25864	0.04069
6.28932	0.17581	6.28932	0.05911			6.28932	0.1406	6.28932	0.04371
6.32	0.12006	6.32	0.0598			6.32	0.15502	6.32	0.04508
6.35068	0.06509	6.35068	0.05864			6.35068	0.17049	6.35068	0.04462
6.38136	0.01354	6.38136	0.05588			6.38136	0.18477	6.38136	0.04245
6.41204	0.04063	6.41204	0.0521			6.41204	0.19693	6.41204	0.03905
6.44272	0.08905	6.44272	0.04816			6.44272	0.20683	6.44272	0.03514
6.4734	0.13581	6.4734	0.04508			6.4734	0.21462	6.4734	0.03176
6.50408	0.1812	6.50408	0.04372			6.50408	0.22051	6.50408	0.02996
6.53476	0.22563	6.53476	0.04436			6.53476	0.22463	6.53476	0.03032
6.56544	0.26917	6.56544	0.04652			6.56544	0.22696	6.56544	0.03246
6.59612	0.3114	6.59612	0.04929			6.59612	0.22736	6.59612	0.03535
6.6268	0.35142	6.6268	0.0518			6.6268	0.2257	6.6268	0.038
6.65748	0.38789	6.65748	0.05341			6.65748	0.22192	6.65748	0.03974
6.68816	0.41922	6.68816	0.05382			6.68816	0.21609	6.68816	0.04021
6.71884	0.44375	6.71884	0.05303			6.71884	0.20855	6.71884	0.03936
6.74952	0.45996	6.74952	0.05128			6.74952	0.19983	6.74952	0.0374
6.7802	0.46661	6.7802	0.04906			6.7802	0.19066	6.7802	0.03476
6.81087	0.46287	6.81087	0.04696			6.81087	0.18189	6.81087	0.03208
6.84155	0.44843	6.84155	0.04558			6.84155	0.17435	6.84155	0.03012
6.87223	0.42353	6.87223	0.04526			6.87223	0.16864	6.87223	0.02948
6.90291	0.38894	6.90291	0.046			6.90291	0.16501	6.90291	0.03031
6.93359	0.34594	6.93359	0.04743			6.93359	0.16329	6.93359	0.03215
6.96427	0.29624	6.96427	0.049			6.96427	0.16293	6.96427	0.03432
6.99495	0.24189	6.99495	0.05019			6.99495	0.16315	6.99495	0.03618
7.02563	0.18515	7.02563	0.05065			7.02563	0.16314	7.02563	0.03728
7.05631	0.12846	7.05631	0.05021			7.05631	0.1622	7.05631	0.03741
7.08699	0.07475	7.08699	0.04892			7.08699	0.1598	7.08699	0.03658
7.11767	0.03133	7.11767	0.04698			7.11767	0.15559	7.11767	0.03495
7.14835	0.03746	7.14835	0.04477			7.14835	0.1494	7.14835	0.03289
7.17903	0.0719	7.17903	0.04274			7.17903	0.14123	7.17903	0.03084
7.20971	0.10264	7.20971	0.04132			7.20971	0.1312	7.20971	0.02931
7.24039	0.12647	7.24039	0.04076			7.24039	0.11957	7.24039	0.02867
7.27107	0.14308	7.27107	0.04107			7.27107	0.10668	7.27107	0.02902
7.30175	0.15295	7.30175	0.04198			7.30175	0.09303	7.30175	0.0301
7.33243	0.15702	7.33243	0.04311			7.33243	0.07925	7.33243	0.0315
7.36311	0.15651	7.36311	0.0441			7.36311	0.06618	7.36311	0.0328
7.39379	0.15275	7.39379	0.04467			7.39379	0.05496	7.39379	0.0337
7.42447	0.14701	7.42447	0.04471			7.42447	0.04705	7.42447	0.03405
7.45515	0.14038	7.45515	0.04424			7.45515	0.04374	7.45515	0.03385
7.48583	0.1336	7.48583	0.0434			7.48583	0.04503	7.48583	0.03322
7.51651	0.12706	7.51651	0.04242			7.51651	0.04939	7.51651	0.03237
7.54719	0.1209	7.54719	0.04155			7.54719	0.05499	7.54719	0.03155
7.57787	0.11517	7.57787	0.04099			7.57787	0.06057	7.57787	0.03098
7.60854	0.11002	7.60854	0.04087			7.60854	0.06547	7.60854	0.0308
7.63922	0.10579	7.63922	0.04114			7.63922	0.06946	7.63922	0.03101
7.6699	0.103	7.6699	0.04167			7.6699	0.07249	7.6699	0.03147
7.70058	0.10206	7.70058	0.04226			7.70058	0.0746	7.70058	0.032
7.73126	0.10305	7.73126	0.04271			7.73126	0.07583	7.73126	0.03239
7.76194	0.10552	7.76194	0.04289			7.76194	0.07609	7.76194	0.0325
7.79262	0.10854	7.79262	0.04273			7.79262	0.07521	7.79262	0.03225
7.8233	0.11095	7.8233	0.04225			7.8233	0.07293	7.8233	0.03166
7.85398	0.11165	7.85398	0.04155			7.85398	0.06895	7.85398	0.03081
7.88466	0.10982	7.88466	0.04078			7.88466	0.06303	7.88466	0.02985
7.91534	0.10501	7.91534	0.0401			7.91534	0.05508	7.91534	0.02896
7.94602	0.09728	7.94602	0.03963			7.94602	0.04535	7.94602	0.02833
7.9767	0.08732	7.9767	0.03946			7.9767	0.03481	7.9767	0.02808
8.00738	0.0767	8.00738	0.03958			8.00738	0.02653	8.00738	0.02822
8.03806	0.06817	8.03806	0.03992			8.03806	0.02706	8.03806	0.02871
8.06874	0.0653	8.06874	0.04034			8.06874	0.03809	8.06874	0.02939
8.09942	0.07033	8.09942	0.04074			8.09942	0.05412	8.09942	0.03013
8.1301	0.08187	8.1301	0.04099			8.1301	0.07159	8.1301	0.03076
8.16078	0.09664	8.16078	0.04103			8.16078	0.0888	8.16078	0.03119
8.19146	0.11171	8.19146	0.04086			8.19146	0.10466	8.19146	0.03135
8.22214	0.12508	8.22214	0.0405			8.22214	0.11844	8.22214	0.03124
8.25282	0.13546	8.25282	0.04004			8.25282	0.1296	8.25282	0.03091
8.2835	0.14205	8.2835	0.03956			8.2835	0.13786	8.2835	0.03041
8.31418	0.14452	8.31418	0.03917			8.31418	0.14316	8.31418	0.02985
8.34486	0.14288	8.34486	0.03895			8.34486	0.14572	8.34486	0.02933
8.37554	0.13746	8.37554	0.03891			8.37554	0.14595	8.37554	0.02893
8.40621	0.12887	8.40621	0.03906			8.40621	0.1445	8.40621	0.02871
8.43689	0.11799	8.43689	0.03934			8.43689	0.14211	8.43689	0.02867
8.46757	0.10589	8.46757	0.03965			8.46757	0.13954	8.46757	0.0288
8.49825	0.0938	8.49825	0.03991			8.49825	0.13743	8.49825	0.02901
8.52893	0.08303	8.52893	0.04005			8.52893	0.13615	8.52893	0.02922
8.55961	0.07482	8.55961	0.04002			8.55961	0.13574	8.55961	0.02936
8.59029	0.06994	8.59029	0.03982			8.59029	0.13595	8.59029	0.02938
8.62097	0.06841	8.62097	0.03946			8.62097	0.13631	8.62097	0.02926
8.65165	0.06941	8.65165	0.03901			8.65165	0.13631	8.65165	0.02901
8.68233	0.07182	8.68233	0.03857			8.68233	0.13551	8.68233	0.02869
8.71301	0.07467	8.71301	0.03821			8.71301	0.13363	8.71301	0.02835
8.74369	0.07731	8.74369	0.038			8.74369	0.13059	8.74369	0.02808
8.77437	0.07944	8.77437	0.03797			8.77437	0.12646	8.77437	0.02794
8.80505	0.08093	8.80505	0.03812			8.80505	0.12151	8.80505	0.02794
8.83573	0.08174	8.83573	0.03838			8.83573	0.11609	8.83573	0.02807
8.86641	0.08188	8.86641	0.03867			8.86641	0.1106	8.86641	0.02828
8.89709	0.08131	8.89709	0.03892			8.89709	0.10545	8.89709	0.02849
8.92777	0.08	8.92777	0.03904			8.92777	0.10103	8.92777	0.02862
8.95845	0.07795	8.95845	0.039			8.95845	0.09762	8.95845	0.0286
8.98913	0.07525	8.98913	0.0388			8.98913	0.09543	8.98913	0.02842
9.01981	0.07217	9.01981	0.03847			9.01981	0.09452	9.01981	0.02809
9.05049	0.06912	9.05049	0.03809			9.05049	0.09481	9.05049	0.02766
9.08117	0.06672	9.08117	0.03774			9.08117	0.09607	9.08117	0.02723
9.11185	0.06566	9.11185	0.03748			9.11185	0.09792	9.11185	0.02689
9.14253	0.06649	9.14253	0.03736			9.14253	0.09984	9.14253	0.02671
9.17321	0.06937	9.17321	0.03738			9.17321	0.10123	9.17321	0.02673
9.20388	0.07397	9.20388	0.03749			9.20388	0.10148	9.20388	0.02692
9.23456	0.07963	9.23456	0.03763			9.23456	0.09999	9.23456	0.02721
9.26524	0.08558	9.26524	0.0377			9.26524	0.09626	9.26524	0.02751
9.29592	0.09104	9.29592	0.03764			9.29592	0.08994	9.29592	0.0277
9.3266	0.0954	9.3266	0.0374			9.3266	0.08086	9.3266	0.02771
9.35728	0.09814	9.35728	0.03699			9.35728	0.0691	9.35728	0.0275
9.38796	0.09892	9.38796	0.03644			9.38796	0.05501	9.38796	0.02708
9.41864	0.09751	9.41864	0.03586			9.41864	0.03936	9.41864	0.0265
9.44932	0.09383	9.44932	0.03535			9.44932	0.02409	9.44932	0.02586
9.48	0.08796	9.48	0.035			9.48	0.0166	9.48	0.02529
9.51068	0.08013	9.51068	0.03488			9.51068	0.02593	9.51068	0.02488
9.54136	0.07081	9.54136	0.03501			9.54136	0.04086	9.54136	0.02471
9.57204	0.06077	9.57204	0.03532			9.57204	0.05514	9.57204	0.02479
9.60272	0.05128	9.60272	0.03573			9.60272	0.06694	9.60272	0.02505
9.6334	0.04438	9.6334	0.03611			9.6334	0.07538	9.6334	0.0254
9.66408	0.04238	9.66408	0.03636			9.66408	0.08004	9.66408	0.02572
9.69476	0.04606	9.69476	0.0364			9.69476	0.08105	9.69476	0.02593
9.72544	0.05359	9.72544	0.03621			9.72544	0.07922	9.72544	0.02597
9.75612	0.06239	9.75612	0.0358			9.75612	0.07633	9.75612	0.02582
9.7868	0.07053	9.7868	0.03522			9.7868	0.07535	9.7868	0.02551
9.81748	0.0767	9.81748	0.03457			9.81748	0.07968	9.81748	0.02512
9.84816	0.08003	9.84816	0.03395			9.84816	0.09118	9.84816	0.02472
9.87884	0.07997	9.87884	0.03344			9.87884	0.10905	9.87884	0.02439
9.90952	0.0762	9.90952	0.03309			9.90952	0.13095	9.90952	0.02418
9.9402	0.06869	9.9402	0.03289			9.9402	0.15442	9.9402	0.02409
9.97088	0.05765	9.97088	0.03281			9.97088	0.17739	9.97088	0.02409

## Sheet: Figure 5a
CoBDC-NF			CoBDC-Fc-NF			RuO2-NF
Potential(V)	J(mA cm-2)		Potential(V)	J(mA cm-2)		Potential(V)	J(mA cm-2)
1.0994	0.37715		0.9994	1.5048		1.1	0
1.1004	0.40592		1.0004	1.7206		1.1994	1.4404
1.1014	0.43469		1.0014	1.89836		1.2004	1.4356
1.1024	0.46346		1.0024	2.04111		1.2014	1.431
1.1034	0.49223		1.0034	2.16242		1.2024	1.4266
1.1044	0.521		1.0044	2.26853		1.2034	1.4224
1.1054	0.54977		1.0054	2.36414		1.2044	1.4182
1.1064	0.57854		1.0064	2.45105		1.2054	1.4144
1.1074	0.60731		1.0074	2.52987		1.2064	1.411
1.1084	0.63608		1.0084	2.6022		1.2074	1.4076
1.1094	0.66485		1.0094	2.69595		1.2084	1.4044
1.1104	0.69362		1.0104	2.78017		1.2094	1.4014
1.1114	0.72239		1.0114	2.85632		1.2104	1.3986
1.1124	0.75115		1.0124	2.92579		1.2114	1.396
1.1134	0.77992		1.0134	2.99		1.2124	1.3938
1.1144	0.80869		1.0144	3.05011		1.2134	1.3916
1.1154	0.83746		1.0154	3.10695		1.2144	1.3898
1.1164	0.86623		1.0164	3.16074		1.2154	1.388
1.1174	0.895		1.0174	3.21211		1.2164	1.3866
1.1184	0.92377		1.0184	3.26137		1.2174	1.3854
1.1194	0.95254		1.0194	3.30863		1.2184	1.3846
1.1204	0.98131		1.0204	3.35421		1.2194	1.384
1.1214	1.01008		1.0214	3.39832		1.2204	1.3836
1.1224	1.03885		1.0224	3.44126		1.2214	1.3832
1.1234	1.06762		1.0234	3.48347		1.2224	1.3832
1.1244	1.09639		1.0244	3.52495		1.2234	1.3832
1.1254	1.14729		1.0254	3.56568		1.2244	1.3834
1.1264	1.20424		1.0264	3.60568		1.2254	1.3838
1.1274	1.26525		1.0274	3.64495		1.2264	1.3844
1.1284	1.32761		1.0284	3.68368		1.2274	1.385
1.1294	1.39184		1.0294	3.72242		1.2284	1.3856
1.1304	1.45769		1.0304	3.76168		1.2294	1.3864
1.1314	1.52373		1.0314	3.80179		1.2304	1.3872
1.1324	1.59114		1.0324	3.84295		1.2314	1.3882
1.1334	1.65847		1.0334	3.88495		1.2324	1.3892
1.1344	1.72604		1.0344	3.92737		1.2334	1.3902
1.1354	1.7929		1.0354	3.96989		1.2344	1.3914
1.1364	1.85969		1.0364	4.01211		1.2354	1.3924
1.1374	1.92671		1.0374	4.05389		1.2364	1.3936
1.1384	1.99451		1.0384	4.09537		1.2374	1.3948
1.1394	2.06114		1.0394	4.13642		1.2384	1.396
1.1404	2.12741		1.0404	4.17705		1.2394	1.3974
1.1414	2.19255		1.0414	4.21716		1.2404	1.3986
1.1424	2.25682		1.0424	4.25663		1.2414	1.4
1.1434	2.32071		1.0434	4.29558		1.2424	1.4014
1.1444	2.38565		1.0444	4.33421		1.2434	1.4028
1.1454	2.45118		1.0454	4.37274		1.2444	1.4042
1.1464	2.51753		1.0464	4.41137		1.2454	1.4058
1.1474	2.58361		1.0474	4.44989		1.2464	1.4072
1.1484	2.64851		1.0484	4.48779		1.2474	1.4088
1.1494	2.71267		1.0494	4.52432		1.2484	1.4104
1.1504	2.77678		1.0504	4.55926		1.2494	1.412
1.1514	2.84165		1.0514	4.59263		1.2504	1.4136
1.1524	2.90576		1.0524	4.62474		1.2514	1.4154
1.1534	2.96796		1.0534	4.65589		1.2524	1.417
1.1544	3.02725		1.0544	4.68642		1.2534	1.4188
1.1554	3.0849		1.0554	4.71674		1.2544	1.4206
1.1564	3.1418		1.0564	4.74705		1.2554	1.4222
1.1574	3.20192		1.0574	4.77726		1.2564	1.424
1.1584	3.264		1.0584	4.80726		1.2574	1.4258
1.1594	3.32533		1.0594	4.83695		1.2584	1.4278
1.1604	3.38306		1.0604	4.86632		1.2594	1.4296
1.1614	3.43745		1.0614	4.89568		1.2604	1.4314
1.1624	3.49114		1.0624	4.92526		1.2614	1.4334
1.1634	3.55043		1.0634	4.95526		1.2624	1.4352
1.1644	3.6162		1.0644	4.98558		1.2634	1.4372
1.1654	3.68443		1.0654	5.01611		1.2644	1.439
1.1664	3.75039		1.0664	5.04726		1.2654	1.441
1.1674	3.8122		1.0674	5.07905		1.2664	1.443
1.1684	3.86596		1.0684	5.11158		1.2674	1.445
1.1694	3.91071		1.0694	5.14463		1.2684	1.447
1.1704	3.94714		1.0704	5.17789		1.2694	1.4488
1.1714	3.97341		1.0714	5.21253		1.2704	1.4508
1.1724	3.99102		1.0724	5.25053		1.2714	1.4528
1.1734	4.00435		1.0734	5.29242		1.2724	1.4548
1.1744	4.01012		1.0744	5.33811		1.2734	1.4566
1.1754	4.00875		1.0754	5.38684		1.2744	1.4586
1.1764	4.00369		1.0764	5.43726		1.2754	1.4604
1.1774	3.99424		1.0774	5.48884		1.2764	1.4622
1.1784	3.98373		1.0784	5.54179		1.2774	1.464
1.1794	3.97463		1.0794	5.59611		1.2784	1.4658
1.1804	3.96545		1.0804	5.652		1.2794	1.4676
1.1814	3.95675		1.0814	5.70947		1.2804	1.4694
1.1824	3.94878		1.0824	5.76821		1.2814	1.471
1.1834	3.93925		1.0834	5.828		1.2824	1.4724
1.1844	3.92965		1.0844	5.88884		1.2834	1.474
1.1854	3.91922		1.0854	5.95011		1.2844	1.4754
1.1864	3.90753		1.0864	6.012		1.2854	1.4768
1.1874	3.89443		1.0874	6.07505		1.2864	1.478
1.1884	3.88051		1.0884	6.13979		1.2874	1.4792
1.1894	3.86537		1.0894	6.20695		1.2884	1.4804
1.1904	3.85196		1.0904	6.27558		1.2894	1.4814
1.1914	3.84024		1.0914	6.34337		1.2904	1.4822
1.1924	3.82941		1.0924	6.40979		1.2914	1.4832
1.1934	3.81882		1.0934	6.47463		1.2924	1.484
1.1944	3.80808		1.0944	6.53874		1.2934	1.4848
1.1954	3.79463		1.0954	6.60368		1.2944	1.4854
1.1964	3.78027		1.0964	6.67032		1.2954	1.4862
1.1974	3.76537		1.0974	6.73863		1.2964	1.4868
1.1984	3.75008		1.0984	6.80874		1.2974	1.4874
1.1994	3.73447		1.0994	6.88032		1.2984	1.488
1.2004	3.71835		1.1004	6.95347		1.2994	1.4884
1.2014	3.70055		1.1014	7.02811		1.3004	1.489
1.2024	3.68192		1.1024	7.10453		1.3014	1.4896
1.2034	3.66443		1.1034	7.18274		1.3024	1.4902
1.2044	3.64882		1.1044	7.26284		1.3034	1.491
1.2054	3.63553		1.1054	7.34474		1.3044	1.4918
1.2064	3.62337		1.1064	7.428		1.3054	1.493
1.2074	3.61067		1.1074	7.51253		1.3064	1.4944
1.2084	3.59427		1.1084	7.59811		1.3074	1.4962
1.2094	3.5751		1.1094	7.68495		1.3084	1.4984
1.2104	3.55388		1.1104	7.77326		1.3094	1.5012
1.2114	3.53267		1.1114	7.86316		1.3104	1.5046
1.2124	3.51141		1.1124	7.95474		1.3114	1.509
1.2134	3.4891		1.1134	8.04789		1.3124	1.5144
1.2144	3.46333		1.1144	8.14263		1.3134	1.5206
1.2154	3.43463		1.1154	8.23895		1.3144	1.5282
1.2164	3.40392		1.1164	8.33663		1.3154	1.5368
1.2174	3.37337		1.1174	8.43547		1.3164	1.547
1.2184	3.34431		1.1184	8.53505		1.3174	1.5584
1.2194	3.31741		1.1194	8.63516		1.3184	1.571
1.2204	3.29208		1.1204	8.736		1.3194	1.5852
1.2214	3.26737		1.1214	8.83758		1.3204	1.6004
1.2224	3.24153		1.1224	8.93989		1.3214	1.617
1.2234	3.21396		1.1234	9.04305		1.3224	1.6344
1.2244	3.18522		1.1244	9.14674		1.3234	1.6528
1.2254	3.15678		1.1254	9.25095		1.3244	1.6718
1.2264	3.12867		1.1264	9.35537		1.3254	1.691
1.2274	3.10145		1.1274	9.46011		1.3264	1.7104
1.2284	3.07557		1.1284	9.56484		1.3274	1.7294
1.2294	3.05027		1.1294	9.66968		1.3284	1.7478
1.2304	3.02537		1.1304	9.77463		1.3294	1.7652
1.2314	3.0002		1.1314	9.87968		1.3304	1.7814
1.2324	2.97278		1.1324	9.98516		1.3314	1.796
1.2334	2.94412		1.1334	10.091		1.3324	1.8084
1.2344	2.91557		1.1344	10.1972		1.3334	1.8188
1.2354	2.88776		1.1354	10.3035		1.3344	1.8266
1.2364	2.86184		1.1364	10.4099		1.3354	1.8318
1.2374	2.83843		1.1374	10.5165		1.3364	1.834
1.2384	2.81635		1.1384	10.6233		1.3374	1.8334
1.2394	2.79529		1.1394	10.73		1.3384	1.8298
1.2404	2.77451		1.1404	10.8363		1.3394	1.8234
1.2414	2.75314		1.1414	10.942		1.3404	1.8142
1.2424	2.73047		1.1424	11.0464		1.3414	1.8024
1.2434	2.70788		1.1434	11.1489		1.3424	1.7882
1.2444	2.68561		1.1444	11.2485		1.3434	1.7718
1.2454	2.66408		1.1454	11.3444		1.3444	1.7538
1.2464	2.64494		1.1464	11.4358		1.3454	1.7344
1.2474	2.62694		1.1474	11.5223		1.3464	1.7138
1.2484	2.60875		1.1484	11.6042		1.3474	1.6926
1.2494	2.59075		1.1494	11.6814		1.3484	1.6712
1.2504	2.57318		1.1504	11.7537		1.3494	1.6496
1.2514	2.55475		1.1514	11.8207		1.3504	1.6286
1.2524	2.53745		1.1524	11.8825		1.3514	1.6082
1.2534	2.52		1.1534	11.9393		1.3524	1.589
1.2544	2.50306		1.1544	11.9916		1.3534	1.5708
1.2554	2.48725		1.1554	12.0392		1.3544	1.554
1.2564	2.47314		1.1564	12.081		1.3554	1.5388
1.2574	2.45875		1.1574	12.1162		1.3564	1.5252
1.2584	2.44592		1.1584	12.1443		1.3574	1.5132
1.2594	2.43376		1.1594	12.1657		1.3584	1.503
1.2604	2.42337		1.1604	12.1802		1.3594	1.4946
1.2614	2.41361		1.1614	12.188		1.3604	1.4876
1.2624	2.40314		1.1624	12.1895		1.3614	1.4822
1.2634	2.39133		1.1634	12.1856		1.3624	1.4784
1.2644	2.3798		1.1644	12.1783		1.3634	1.4758
1.2654	2.36886		1.1654	12.1694		1.3644	1.4744
1.2664	2.35969		1.1664	12.1595		1.3654	1.474
1.2674	2.35059		1.1674	12.1492		1.3664	1.4746
1.2684	2.33969		1.1684	12.1388		1.3674	1.4762
1.2694	2.32855		1.1694	12.1288		1.3684	1.4784
1.2704	2.31835		1.1704	12.1195		1.3694	1.4812
1.2714	2.31071		1.1714	12.1102		1.3704	1.4846
1.2724	2.30624		1.1724	12.1003		1.3714	1.4886
1.2734	2.30373		1.1734	12.0891		1.3724	1.493
1.2744	2.30161		1.1744	12.0755		1.3734	1.4978
1.2754	2.30031		1.1754	12.0613		1.3744	1.503
1.2764	2.29871		1.1764	12.0476		1.3754	1.5084
1.2774	2.29678		1.1774	12.0341		1.3764	1.5144
1.2784	2.29373		1.1784	12.0204		1.3774	1.5208
1.2794	2.28843		1.1794	12.0052		1.3784	1.5276
1.2804	2.2818		1.1804	11.9849		1.3794	1.5348
1.2814	2.27498		1.1814	11.9621		1.3804	1.5424
1.2824	2.26922		1.1824	11.9374		1.3814	1.5504
1.2834	2.26627		1.1834	11.9106		1.3824	1.559
1.2844	2.26533		1.1844	11.882		1.3834	1.568
1.2854	2.26471		1.1854	11.8507		1.3844	1.5774
1.2864	2.26412		1.1864	11.8133		1.3854	1.5874
1.2874	2.26302		1.1874	11.7712		1.3864	1.5978
1.2884	2.26204		1.1884	11.7233		1.3874	1.6086
1.2894	2.26212		1.1894	11.6691		1.3884	1.6198
1.2904	2.2622		1.1904	11.609		1.3894	1.6316
1.2914	2.26227		1.1914	11.545		1.3904	1.6438
1.2924	2.26227		1.1924	11.4756		1.3914	1.6564
1.2934	2.26275		1.1934	11.4044		1.3924	1.6696
1.2944	2.26447		1.1944	11.3296		1.3934	1.6832
1.2954	2.26749		1.1954	11.2503		1.3944	1.6972
1.2964	2.27141		1.1964	11.1683		1.3954	1.7118
1.2974	2.27561		1.1974	11.0849		1.3964	1.727
1.2984	2.27941		1.1984	11.0003		1.3974	1.7428
1.2994	2.28322		1.1994	10.919		1.3984	1.7592
1.3004	2.288		1.2004	10.8379		1.3994	1.7764
1.3014	2.294		1.2014	10.7551		1.4004	1.7942
1.3024	2.30247		1.2024	10.6713		1.4014	1.8128
1.3034	2.31212		1.2034	10.5858		1.4024	1.8324
1.3044	2.32216		1.2044	10.5008		1.4034	1.8528
1.3054	2.33106		1.2054	10.4197		1.4044	1.8742
1.3064	2.3389		1.2064	10.3393		1.4054	1.8968
1.3074	2.34533		1.2074	10.2577		1.4064	1.9204
1.3084	2.35243		1.2084	10.1734		1.4074	1.9454
1.3094	2.35937		1.2094	10.0874		1.4084	1.9718
1.3104	2.36698		1.2104	10.0009		1.4094	1.9994
1.3114	2.37424		1.2114	9.91695		1.4104	2.028
1.3124	2.382		1.2124	9.83389		1.4114	2.06
1.3134	2.3909		1.2134	9.75147		1.4124	2.092
1.3144	2.40157		1.2144	9.66663		1.4134	2.126
1.3154	2.41275		1.2154	9.57916		1.4144	2.162
1.3164	2.42447		1.2164	9.48768		1.4154	2.202
1.3174	2.4351		1.2174	9.396		1.4164	2.242
1.3184	2.44565		1.2184	9.30421		1.4174	2.284
1.3194	2.45749		1.2194	9.21463		1.4184	2.33
1.3204	2.46969		1.2204	9.12842		1.4194	2.378
1.3214	2.48188		1.2214	9.04211		1.4204	2.428
1.3224	2.49294		1.2224	8.95095		1.4214	2.48
1.3234	2.50184		1.2234	8.852		1.4224	2.536
1.3244	2.50965		1.2244	8.74		1.4234	2.596
1.3254	2.51725		1.2254	8.60684		1.4244	2.658
1.3264	2.52451		1.2264	8.46389		1.4254	2.724
1.3274	2.53294		1.2274	8.31505		1.4264	2.794
1.3284	2.54251		1.2284	8.17505		1.4274	2.866
1.3294	2.55353		1.2294	8.05642		1.4284	2.942
1.3304	2.56647		1.2304	7.95726		1.4294	3.022
1.3314	2.57988		1.2314	7.85663		1.4304	3.106
1.3324	2.59294		1.2324	7.76042		1.4314	3.196
1.3334	2.60588		1.2334	7.66053		1.4324	3.288
1.3344	2.61788		1.2344	7.57021		1.4334	3.384
1.3354	2.62918		1.2354	7.49463		1.4344	3.486
1.3364	2.64106		1.2364	7.41821		1.4354	3.592
1.3374	2.65298		1.2374	7.32621		1.4364	3.702
1.3384	2.66475		1.2384	7.224		1.4374	3.818
1.3394	2.67651		1.2394	7.11063		1.4384	3.938
1.3404	2.68788		1.2404	7.004		1.4394	4.064
1.3414	2.69933		1.2414	6.91863		1.4404	4.196
1.3424	2.71133		1.2424	6.83958		1.4414	4.334
1.3434	2.72357		1.2434	6.76737		1.4424	4.478
1.3444	2.73573		1.2444	6.71589		1.4434	4.628
1.3454	2.74737		1.2454	6.67474		1.4444	4.784
1.3464	2.75847		1.2464	6.64642		1.4454	4.95
1.3474	2.76859		1.2474	6.62116		1.4464	5.122
1.3484	2.77722		1.2484	6.56653		1.4474	5.302
1.3494	2.78471		1.2494	6.48095		1.4484	5.49
1.3504	2.79188		1.2504	6.39368		1.4494	5.688
1.3514	2.79898		1.2514	6.30916		1.4504	5.894
1.3524	2.80631		1.2524	6.24726		1.4514	6.11
1.3534	2.81349		1.2534	6.18768		1.4524	6.334
1.3544	2.81992		1.2544	6.10684		1.4534	6.566
1.3554	2.82608		1.2554	6.01589		1.4544	6.81
1.3564	2.83259		1.2564	5.92789		1.4554	7.06
1.3574	2.83961		1.2574	5.85095		1.4564	7.32
1.3584	2.84729		1.2584	5.79895		1.4574	7.59
1.3594	2.85498		1.2594	5.74558		1.4584	7.866
1.3604	2.86212		1.2604	5.67358		1.4594	8.15
1.3614	2.86925		1.2614	5.60642		1.4604	8.44
1.3624	2.87651		1.2624	5.53537		1.4614	8.738
1.3634	2.88443		1.2634	5.46874		1.4624	9.042
1.3644	2.89275		1.2644	5.40695		1.4634	9.35
1.3654	2.90067		1.2654	5.33895		1.4644	9.664
1.3664	2.90761		1.2664	5.26568		1.4654	9.982
1.3674	2.91361		1.2674	5.20474		1.4664	10.304
1.3684	2.91922		1.2684	5.14579		1.4674	10.63
1.3694	2.92549		1.2694	5.098		1.4684	10.96
1.3704	2.93259		1.2704	5.04411		1.4694	11.292
1.3714	2.94071		1.2714	4.97737		1.4704	11.628
1.3724	2.94937		1.2724	4.90705		1.4714	11.97
1.3734	2.95729		1.2734	4.838		1.4724	12.314
1.3744	2.96467		1.2744	4.77158		1.4734	12.662
1.3754	2.97165		1.2754	4.73179		1.4744	13.018
1.3764	2.97847		1.2764	4.70821		1.4754	13.378
1.3774	2.9858		1.2774	4.68389		1.4764	13.746
1.3784	2.99365		1.2784	4.65368		1.4774	14.12
1.3794	3.00173		1.2794	4.60642		1.4784	14.504
1.3804	3.01043		1.2804	4.53421		1.4794	14.898
1.3814	3.01925		1.2814	4.46495		1.4804	15.302
1.3824	3.02812		1.2824	4.39916		1.4814	15.716
1.3834	3.03667		1.2834	4.34253		1.4824	16.144
1.3844	3.04475		1.2844	4.29916		1.4834	16.586
1.3854	3.05271		1.2854	4.25832		1.4844	17.04
1.3864	3.0611		1.2864	4.21779		1.4854	17.508
1.3874	3.06992		1.2874	4.18979		1.4864	17.99
1.3884	3.07922		1.2884	4.15968		1.4874	18.488
1.3894	3.08894		1.2894	4.13895		1.4884	19
1.3904	3.09878		1.2904	4.12589		1.4894	19.526
1.3914	3.10867		1.2914	4.11295		1.4904	20.06
1.3924	3.11875		1.2924	4.10737		1.4914	20.62
1.3934	3.12902		1.2934	4.10453		1.4924	21.2
1.3944	3.13965		1.2944	4.08368		1.4934	21.78
1.3954	3.15043		1.2954	4.04611		1.4944	22.36
1.3964	3.16094		1.2964	4.00063		1.4954	22.98
1.3974	3.1711		1.2974	3.96379		1.4964	23.6
1.3984	3.18129		1.2984	3.94937		1.4974	24.22
1.3994	3.192		1.2994	3.94968		1.4984	24.86
1.4004	3.20357		1.3004	3.94379		1.4994	25.52
1.4014	3.2158		1.3014	3.91758		1.5004	26.18
1.4024	3.2282		1.3024	3.87716		1.5014	26.84
1.4034	3.24094		1.3034	3.84442		1.5024	27.52
1.4044	3.25435		1.3044	3.83853		1.5034	28.2
1.4054	3.26882		1.3054	3.85568		1.5044	28.88
1.4064	3.28427		1.3064	3.87179		1.5054	29.58
1.4074	3.29988		1.3074	3.86358		1.5064	30.3
1.4084	3.31471		1.3084	3.83032		1.5074	31
1.4094	3.3289		1.3094	3.79105		1.5084	31.72
1.4104	3.34349		1.3104	3.76316		1.5094	32.46
1.4114	3.35914		1.3114	3.74568		1.5104	33.18
1.4124	3.376		1.3124	3.73305		1.5114	33.92
1.4134	3.39345		1.3134	3.72221		1.5124	34.68
1.4144	3.41086		1.3144	3.71505		1.5134	35.44
1.4154	3.42827		1.3154	3.71232		1.5144	36.2
1.4164	3.44655		1.3164	3.71084		1.5154	36.96
1.4174	3.466		1.3174	3.708		1.5164	37.74
1.4184	3.48671		1.3184	3.71105		1.5174	38.52
1.4194	3.50835		1.3194	3.73337		1.5184	39.32
1.4204	3.53071		1.3204	3.77589		1.5194	40.12
1.4214	3.55369		1.3214	3.81989		1.5204	40.92
1.4224	3.57745		1.3224	3.84863		1.5214	41.74
1.4234	3.60204		1.3234	3.85537		1.5224	42.56
1.4244	3.62796		1.3244	3.83989		1.5234	43.38
1.4254	3.65498		1.3254	3.82326		1.5244	44.2
1.4264	3.68314		1.3264	3.83358		1.5254	45.04
1.4274	3.71231		1.3274	3.86137		1.5264	45.9
1.4284	3.74243		1.3284	3.87968		1.5274	46.74
1.4294	3.77376		1.3294	3.89305		1.5284	47.6
1.4304	3.80667		1.3304	3.90779		1.5294	48.46
1.4314	3.8409		1.3314	3.91789		1.5304	49.34
1.4324	3.87655		1.3324	3.94642		1.5314	50.2
1.4334	3.91345		1.3334	3.98663		1.5324	51.08
1.4344	3.95216		1.3344	4.00695		1.5334	51.96
1.4354	3.9929		1.3354	4.03126		1.5344	52.86
1.4364	4.03553		1.3364	4.06421		1.5354	53.76
1.4374	4.07961		1.3374	4.08495		1.5364	54.66
1.4384	4.12478		1.3384	4.11263		1.5374	55.56
1.4394	4.17125		1.3394	4.14147		1.5384	56.48
1.4404	4.21973		1.3404	4.17105		1.5394	57.38
1.4414	4.27078		1.3414	4.21453		1.5404	58.32
1.4424	4.32443		1.3424	4.25168		1.5414	59.24
1.4434	4.38035		1.3434	4.28505		1.5424	60.18
1.4444	4.43855		1.3444	4.32695		1.5434	61.12
1.4454	4.49902		1.3454	4.36095		1.5444	62.06
1.4464	4.56192		1.3464	4.39958		1.5454	63.02
1.4474	4.62776		1.3474	4.45421		1.5464	63.98
1.4484	4.69675		1.3484	4.49905		1.5474	64.94
1.4494	4.76914		1.3494	4.544		1.5484	65.92
1.4504	4.84537		1.3504	4.59874		1.5494	66.9
1.4514	4.92518		1.3514	4.64684		1.5504	67.88
1.4524	5.008		1.3524	4.68316		1.5514	68.88
1.4534	5.09369		1.3534	4.73832		1.5524	69.88
1.4544	5.18216		1.3544	4.78705		1.5534	70.88
1.4554	5.274		1.3554	4.83295		1.5544	71.9
1.4564	5.36992		1.3564	4.89926		1.5554	72.92
1.4574	5.47043		1.3574	4.95526		1.5564	73.96
1.4584	5.57608		1.3584	5.01316		1.5574	75
1.4594	5.68702		1.3594	5.07274		1.5584	76.04
1.4604	5.8031		1.3604	5.13105		1.5594	77.1
1.4614	5.92369		1.3614	5.18232		1.5604	78.16
1.4624	6.04835		1.3624	5.25074		1.5614	79.22
1.4634	6.17706		1.3634	5.30453		1.5624	80.28
1.4644	6.31059		1.3644	5.37347		1.5634	81.36
1.4654	6.44929		1.3654	5.43537		1.5644	82.44
1.4664	6.59439		1.3664	5.50232		1.5654	83.52
1.4674	6.74624		1.3674	5.56947		1.5664	84.62
1.4684	6.90537		1.3684	5.64421		1.5674	85.7
1.4694	7.07184		1.3694	5.71884		1.5684	86.8
1.4704	7.24561		1.3704	5.79211		1.5694	87.9
1.4714	7.42624		1.3714	5.87158		1.5704	89.02
1.4724	7.61408		1.3724	5.93821		1.5714	90.12
1.4734	7.80941		1.3734	6.01453		1.5724	91.24
1.4744	8.01278		1.3744	6.08484		1.5734	92.36
1.4754	8.22478		1.3754	6.16526		1.5744	93.48
1.4764	8.44635		1.3764	6.23937		1.5754	94.62
1.4774	8.67776		1.3774	6.32358		1.5764	95.76
1.4784	8.9191		1.3784	6.40242		1.5774	96.9
1.4794	9.17082		1.3794	6.48737		1.5784	98.06
1.4804	9.43302		1.3804	6.57758		1.5794	99.22
1.4814	9.70584		1.3814	6.66947		1.5804	100.38
1.4824	9.98992		1.3824	6.76695		1.5814	101.56
1.4834	10.2852		1.3834	6.86526		1.5824	102.74
1.4844	10.5918		1.3844	6.96674		1.5834	103.92
1.4854	10.9098		1.3854	7.06884		1.5844	105.12
1.4864	11.2397		1.3864	7.17884		1.5854	106.32
1.4874	11.5821		1.3874	7.28011		1.5864	107.54
1.4884	11.9381		1.3884	7.39453		1.5874	108.76
1.4894	12.3094		1.3894	7.50842		1.5884	110
1.4904	12.6958		1.3904	7.62632		1.5894	111.24
1.4914	13.0967		1.3914	7.76674		1.5904	112.48
1.4924	13.5118		1.3924	7.89568		1.5914	113.74
1.4934	13.9419		1.3934	8.04379		1.5924	115
1.4944	14.3881		1.3944	8.18937		1.5934	116.28
1.4954	14.8524		1.3954	8.33768		1.5944	117.56
1.4964	15.3369		1.3964	8.49463		1.5954	118.86
1.4974	15.842		1.3974	8.66768		1.5964	120.16
1.4984	16.3674		1.3984	8.82389		1.5974	121.46
1.4994	16.9123		1.3994	9.01316		1.5984	122.78
1.5004	17.4761		1.4004	9.19084		1.5994	124.1
1.5014	18.0594		1.4014	9.37168		1.6004	125.44
1.5024	18.6654		1.4024	9.56968		1.6014	126.76
1.5034	19.2964		1.4034	9.77242		1.6024	128.12
1.5044	19.9558		1.4044	9.96463		1.6034	129.46
1.5054	20.6428		1.4054	10.1823		1.6044	130.82
1.5064	21.3569		1.4064	10.4084		1.6054	132.16
1.5074	22.0969		1.4074	10.6316		1.6064	133.52
1.5084	22.8635		1.4084	10.8833		1.6074	134.9
1.5094	23.6574		1.4094	11.1425		1.6084	136.26
1.5104	24.483		1.4104	11.3925		1.6094	137.62
1.5114	25.3436		1.4114	11.6626		1.6104	139
1.5124	26.2424		1.4124	11.9379		1.6114	140.38
1.5134	27.1789		1.4134	12.2178		1.6124	141.74
1.5144	28.1506		1.4144	12.5288		1.6134	143.12
1.5154	29.151		1.4154	12.8412		1.6144	144.5
1.5164	30.1789		1.4164	13.16		1.6154	145.9
1.5174	31.2397		1.4174	13.4972		1.6164	147.28
1.5184	32.344		1.4184	13.8343		1.6174	148.68
1.5194	33.5021		1.4194	14.1988		1.6184	150.08
1.5204	34.7211		1.4204	14.5845		1.6194	151.5
1.5214	36.0006		1.4214	14.9544		1.6204	152.92
1.5224	37.3342		1.4224	15.349		1.6214	154.34
1.5234	38.7188		1.4234	15.7941		1.6224	155.78
1.5244	40.1543		1.4244	16.2716		1.6234	157.24
1.5254	41.6448		1.4254	16.7813		1.6244	158.7
1.5264	43.2011		1.4264	17.293		1.6254	160.18
1.5274	44.8296		1.4274	17.7674		1.6264	161.68
1.5284	46.5287		1.4284	18.24		1.6274	163.18
1.5294	48.2941		1.4294	18.7618		1.6284	164.7
1.5304	50.1176		1.4304	19.3454		1.6294	166.24
1.5314	51.9933		1.4314	19.9884		1.6304	167.78
1.5324	53.9251		1.4324	20.6785		1.6314	169.34
1.5334	55.9169		1.4334	21.3857		1.6324	170.92
1.5344	57.9816		1.4344	22.1075		1.6334	172.5
1.5354	60.1278		1.4354	22.8621		1.6344	174.08
1.5364	62.3576		1.4364	23.66		1.6354	175.66
1.5374	64.6729		1.4374	24.4939		1.6364	177.26
1.5384	67.0816		1.4384	25.3619		1.6374	178.86
1.5394	69.5906		1.4394	26.271		1.6384	180.46
1.5404	72.2129		1.4404	27.2233		1.6394	182.06
1.5414	74.9569		1.4414	28.2042		1.6404	183.64
1.5424	77.8129		1.4424	29.1937		1.6414	185.22
1.5434	80.7843		1.4434	30.1853		1.6424	186.82
1.5444	83.889		1.4444	31.2032		1.6434	188.38
1.5454	87.1251		1.4454	32.3084		1.6444	189.96
1.5464	90.4863		1.4464	33.5547		1.6454	191.52
1.5474	93.9737		1.4474	34.9358		1.6464	193.1
1.5484	97.5867		1.4484	36.3958		1.6474	194.66
1.5494	101.341		1.4494	37.8895		1.6484	196.22
1.5504	105.268		1.4504	39.3989		1.6494	197.78
1.5514	109.373		1.4514	40.9453		1.6504	199.36
1.5524	113.639		1.4524	42.5874		1.6514	201
1.5534	118.114		1.4534	44.3558		1.6524	202.6
1.5544	122.839		1.4544	46.2179		1.6534	204.2
1.5554	127.798		1.4554	48.1747		1.6544	205.8
1.5564	132.935		1.4564	50.2263		1.6554	207.4
1.5574	138.184		1.4574	52.3621		1.6564	209
1.5584	143.403		1.4584	54.6263		1.6574	210.6
1.5594	148.637		1.4594	57.0379		1.6584	212.4
1.5604	154.018		1.4604	59.5863		1.6594	214
1.5614	159.692		1.4614	62.2853		1.6604	215.8
1.5624	165.82		1.4624	65.1453		1.6614	217.6
1.5634	172.496		1.4634	68.1653		1.6624	219.4
1.5644	179.582		1.4644	71.36		1.6634	221.2
1.5654	186.959		1.4654	74.7179		1.6644	223
1.5664	194.518		1.4664	78.281		1.6654	224.8
1.5674	202.161		1.4674	82.0811		1.6664	226.6
1.5684	209.937		1.4684	86.1537		1.6674	228.6
1.5694	217.996		1.4694	90.4463		1.6684	230.4
1.5704	226.44		1.4704	94.8768		1.6694	232.4
1.5714	235.282		1.4714	99.3695		1.6704	234.2
1.5724	244.514		1.4724	103.953		1.6714	236.2
1.5734	253.985		1.4734	108.766		1.6724	238
1.5744	263.648		1.4744	113.918		1.6734	239.8
1.5754	273.627		1.4754	119.507		1.6744	241.8
1.5764	284.064		1.4764	125.698		1.6754	243.6
1.5774	294.95		1.4774	132.64		1.6764	245.4
1.5784	306.224		1.4784	140.471		1.6774	247.4
1.5794	317.684		1.4794	149.264		1.6784	249.2
1.5804	329.168		1.4804	158.825		1.6794	251
1.5814	340.673		1.4814	169.096		1.6804	252.8
1.5824	352.223		1.4824	180.186		1.6814	254.6
1.5834	363.83		1.4834	192.224		1.6824	256.4
1.5844	375.486		1.4844	205.521		1.6834	258
1.5854	387.185		1.4854	220.545		1.6844	259.8
1.5864	398.92		1.4864	237.557		1.6854	261.6
1.5874	410.691		1.4874	256.591		1.6864	263.4
1.5884	422.445		1.4884	277.96		1.6874	265.2
1.5894	434.134		1.4894	301.312		1.6884	267
1.5904	445.68		1.4904	326.281		1.6894	268.8
1.5914	457.08		1.4914	352.834		1.6904	270.6
1.5924	468.341		1.4924	380.593		1.6914	272.6
1.5934	479.482		1.4934	408.867		1.6924	274.4
1.5944	490.497		1.4944	437.541		1.6934	276.4
1.5954	501.366		1.4954	466.105		1.6944	278.4
1.5964	512.084		1.4964	494.095		1.6954	280.4
1.5974	522.661		1.4974	521.053		1.6964	282.6
1.5984	533.092		1.4984	546.674		1.6974	284.6
1.5994	543.378		1.4994	570.884		1.6984	286.8
1.6004	555.579		1.5004	602.776		1.6994	289
1.6014	567.779		1.5014	636.773		1.7004	291.4
1.6024	579.979		1.5024	669.415		1.7014	293.6
1.6034	592.179		1.5034	696.945		1.7024	295.8
1.6044	604.379		1.5044	717.889		1.7034	298.2
1.6054	616.579		1.5054	731.571		1.7044	300.6
1.6064	628.779		1.5064	738.72		1.7054	302.8
1.6074	640.98		1.5074	738.6		1.7064	305.2
1.6084	653.18		1.5084	732		1.7074	307.4
1.6094	665.38					1.7084	309.8
1.6104	677.58					1.7094	312
1.6114	689.78					1.7104	314.2
1.6124	701.98					1.7114	316.4
1.6134	714.18					1.7124	318.6
1.6144	726.381					1.7134	320.8
1.6154	738.581					1.7144	323
1.6164	750.781					1.7154	325
1.6174	762.981					1.7164	327
1.6184	775.181					1.7174	329
1.6194	787.381					1.7184	331
1.6204	799.581					1.7194	333
1.6214	811.782					1.7204	335
1.6224	823.982					1.7214	336.8
1.6234	836.182					1.7224	338.8
1.6244	848.382					1.7234	340.8
						1.7244	342.8
						1.7254	344.8
						1.7264	346.8
						1.7274	348.8
						1.7284	351
						1.7294	353.2
						1.7304	355.4
						1.7314	357.8
						1.7324	360
						1.7334	362.6
						1.7344	365
						1.7354	367.6
						1.7364	370.2
						1.7374	372.8
						1.7384	375.4
						1.7394	378.2
						1.7404	380.8
						1.7414	383.6
						1.7424	386.2
						1.7434	388.8
						1.7444	391.4
						1.7454	393.8
						1.7464	396.4
						1.7474	398.8
						1.7484	401
						1.7494	403.4
						1.7504	405.6
						1.7514	407.6
						1.7524	409.8
						1.7534	411.8
						1.7544	413.8
						1.7554	415.8
						1.7564	417.8
						1.7574	419.8
						1.7584	421.8
						1.7594	423.8
						1.7604	426
						1.7614	428
						1.7624	430.2
						1.7634	432.6
						1.7644	435
						1.7654	437.4
						1.7664	440
						1.7674	442.8
						1.7684	445.4
						1.7694	448.2
						1.7704	451.2
						1.7714	454
						1.7724	457
						1.7734	460
						1.7744	463
						1.7754	466
						1.7764	469
						1.7774	472
						1.7784	475
						1.7794	478
						1.7804	480.8
						1.7814	483.6
						1.7824	486.4
						1.7834	489
						1.7844	491.6
						1.7854	494.2
						1.7864	496.8
						1.7874	499.2
						1.7884	501.8
						1.7894	504.2
						1.7904	506.6
						1.7914	508.8
						1.7924	511.2
						1.7934	513.4
						1.7944	515.6
						1.7954	517.8
						1.7964	520
						1.7974	522.2
						1.7984	524.2

## Sheet: Figure 5b
	Overpotential (mV) at 10 mA cm-2	Overpotential (mV) at 100 mA cm-2	Overpotential (mV) at 500 mA cm-2
CoBDC-NF	252	318	365
CoBDC-Fc-NF	178	241	267
RuO2-NF	235	349	557

## Sheet: Figure 5C
CoBDC-NF			CoBDC-Fc-NF			RuO2-NF
Log[j(mA cm-2)]	Potential(V)		Log[j(mA cm-2)]	Potential(V)		Log[j(mA cm-2)]	Potential(V)
1.24244	1.5004		1.62928	1.4524		1.1025	1.4734
1.2567	1.5014		1.64695	1.4534		1.11454	1.4744
1.27104	1.5024		1.66481	1.4544		1.12639	1.4754
1.28548	1.5034		1.68282	1.4554		1.13818	1.4764
1.30007	1.5044		1.70093	1.4564		1.14983	1.4774
1.31477	1.5054		1.71902	1.4574		1.16149	1.4784
1.32954	1.5064		1.7374	1.4584		1.17313	1.4794
1.34433	1.5074		1.75616	1.4594		1.18475	1.4804
1.35914	1.5084		1.77515	1.4604		1.19634	1.4814
1.37397	1.5094		1.79439	1.4614		1.20801	1.4824
1.38886	1.5104		1.81388	1.4624		1.21974	1.4834
1.40387	1.5114		1.83356	1.4634		1.23147	1.4844
1.419	1.5124		1.85345	1.4644		1.24324	1.4854
1.43423	1.5134		1.87342	1.4654		1.25503	1.4864
1.44949	1.5144		1.89366	1.4664		1.26689	1.4874
1.46465	1.5154		1.91424	1.4674		1.27875	1.4884
1.4797	1.5164		1.93527	1.4684		1.29061	1.4894
1.49471	1.5174		1.95639	1.4694		1.30233	1.4904
1.50979	1.5184		1.97716	1.4704		1.31429	1.4914
1.52507	1.5194		1.99725	1.4714		1.32634	1.4924
1.68389	1.5294					1.43965	1.5024
1.69999	1.5304					1.45025	1.5034
1.71595	1.5314					1.4606	1.5044
1.73179	1.5324					1.471	1.5054
1.74754	1.5334					1.48144	1.5064
1.76329	1.5344					1.49136	1.5074
1.77908	1.5354					1.50133	1.5084
1.79489	1.5364					1.51135	1.5094
1.81072	1.5374					1.52088	1.5104
1.8266	1.5384
1.84255	1.5394
1.85862	1.5404
1.87481	1.5414
1.89105	1.5424
1.90733	1.5434
1.92371	1.5444
1.94014	1.5454
1.95658	1.5464
1.97301	1.5474
1.98939	1.5484
2.00578	1.5494
2.0223	1.5504
2.03891	1.5514
2.05553	1.5524
2.0723	1.5534
2.08934	1.5544
2.10653	1.5554
2.12364	1.5564
2.14046	1.5574
2.15656	1.5584
2.17213	1.5594
2.18757	1.5604

## Sheet: Figure 5d
CoBDC-Fc-NF
Time(h)	Potential(V)
0	--
0.01556	1.4648
0.01611	1.4653
0.01667	1.4658
0.01722	1.4663
0.01778	1.4666
0.01833	1.4669
0.01889	1.4672
0.01944	1.4675
0.02	1.4678
0.02056	1.468
0.02111	1.4681
0.02167	1.4683
0.02222	1.4685
0.02278	1.4688
0.02333	1.469
0.02389	1.469
0.02444	1.4691
0.025	1.4692
0.02556	1.4693
0.02611	1.4696
0.02667	1.4697
0.02722	1.4698
0.02778	1.4699
0.02833	1.4699
0.02889	1.47
0.02944	1.4702
0.03	1.4704
0.03056	1.4705
0.03111	1.4705
0.03167	1.4705
0.03222	1.4706
0.03278	1.4707
0.03333	1.4708
0.03389	1.4709
0.03444	1.471
0.035	1.471
0.03556	1.4712
0.03611	1.4713
0.03667	1.4713
0.03722	1.4714
0.03778	1.4715
0.03833	1.4716
0.03889	1.4717
0.03944	1.4717
0.04	1.4717
0.04056	1.4717
0.04111	1.4719
0.04167	1.4719
0.04222	1.4719
0.04278	1.4718
0.04333	1.472
0.04389	1.472
0.04444	1.4721
0.045	1.4722
0.04556	1.4721
0.04611	1.4721
0.04667	1.4722
0.04722	1.4722
0.04778	1.4723
0.04833	1.4724
0.04889	1.4726
0.04944	1.4727
0.05	1.4727
0.05056	1.4727
0.05111	1.4727
0.05167	1.4727
0.05222	1.4728
0.05278	1.4728
0.05333	1.4728
0.05389	1.4729
0.05444	1.4729
0.055	1.473
0.05556	1.4731
0.05611	1.473
0.05667	1.4731
0.05722	1.4732
0.05778	1.4732
0.05833	1.4731
0.05889	1.4731
0.05944	1.4731
0.06	1.4732
0.06056	1.4732
0.06111	1.4733
0.06167	1.4733
0.06222	1.4735
0.06278	1.4735
0.06333	1.4735
0.06389	1.4734
0.06444	1.4734
0.065	1.4734
0.06556	1.4736
0.06611	1.4736
0.06667	1.4736
0.06722	1.4737
0.06778	1.4739
0.06833	1.474
0.06889	1.4742
0.06944	1.4741
0.07	1.4741
0.07056	1.4742
0.07111	1.4744
0.07167	1.4744
0.07222	1.4743
0.07278	1.4742
0.07333	1.4741
0.07389	1.4741
0.07444	1.4743
0.075	1.4744
0.07556	1.4744
0.07611	1.4743
0.07667	1.4742
0.07722	1.4741
0.07778	1.4742
0.07833	1.4743
0.07889	1.4743
0.07944	1.4742
0.08	1.4742
0.08056	1.4742
0.08111	1.4744
0.08167	1.4744
0.08222	1.4744
0.08278	1.4743
0.08333	1.4743
0.08389	1.4744
0.08444	1.4744
0.085	1.4743
0.08556	1.4744
0.08611	1.4744
0.08667	1.4745
0.08722	1.4745
0.08778	1.4746
0.08833	1.4746
0.08889	1.4746
0.08944	1.4746
0.09	1.4745
0.09056	1.4745
0.09111	1.4745
0.09167	1.4746
0.09222	1.4746
0.09278	1.4747
0.09333	1.4747
0.09389	1.4748
0.09444	1.4747
0.095	1.4747
0.09556	1.4746
0.09611	1.4746
0.09667	1.4746
0.09722	1.4747
0.09778	1.4747
0.09833	1.4748
0.09889	1.4747
0.09944	1.4747
0.1	1.4748
0.10056	1.4748
0.10111	1.4748
0.10167	1.4748
0.10222	1.4747
0.10278	1.4747
0.10333	1.4747
0.10389	1.4747
0.10444	1.4748
0.105	1.4749
0.10556	1.4749
0.10611	1.475
0.10667	1.4749
0.10722	1.475
0.10778	1.4751
0.10833	1.4751
0.10889	1.475
0.10944	1.475
0.11	1.475
0.11056	1.475
0.11111	1.4751
0.11167	1.4751
0.11222	1.475
0.11278	1.4749
0.11333	1.4749
0.11389	1.475
0.11444	1.475
0.115	1.475
0.11556	1.475
0.11611	1.475
0.11667	1.475
0.11722	1.475
0.11778	1.475
0.11833	1.4751
0.11889	1.4751
0.11944	1.4751
0.12	1.4751
0.12056	1.4751
0.12111	1.4751
0.12167	1.4751
0.12222	1.4751
0.12278	1.4752
0.12333	1.4751
0.12389	1.4751
0.12444	1.4751
0.125	1.475
0.12556	1.475
0.12611	1.4751
0.12667	1.4751
0.12722	1.4751
0.12778	1.475
0.12833	1.475
0.12889	1.4751
0.12944	1.4751
0.13	1.4752
0.13056	1.4752
0.13111	1.4752
0.13167	1.4752
0.13222	1.4751
0.13278	1.4751
0.13333	1.4751
0.13389	1.4751
0.13444	1.4751
0.135	1.4752
0.13556	1.4752
0.13611	1.4752
0.13667	1.4752
0.13722	1.4752
0.13778	1.4752
0.13833	1.4752
0.13889	1.4751
0.13944	1.4752
0.14	1.4752
0.14056	1.4752
0.14111	1.4752
0.14167	1.4752
0.14222	1.4752
0.14278	1.4752
0.14333	1.4752
0.14389	1.4752
0.14444	1.4752
0.145	1.4752
0.14556	1.4752
0.14611	1.4752
0.14667	1.4752
0.14722	1.4753
0.14778	1.4753
0.14833	1.4753
0.14889	1.4753
0.14944	1.4752
0.15	1.4752
0.15056	1.4752
0.15111	1.4751
0.15167	1.4751
0.15222	1.475
0.15278	1.4751
0.15333	1.4751
0.15389	1.4752
0.15444	1.4752
0.155	1.4751
0.15556	1.4751
0.15611	1.4751
0.15667	1.4751
0.15722	1.4751
0.15778	1.475
0.15833	1.4751
0.15889	1.4752
0.15944	1.4752
0.16	1.4752
0.16056	1.4752
0.16111	1.4751
0.16167	1.4751
0.16222	1.4751
0.16278	1.4751
0.16333	1.4751
0.16389	1.4751
0.16444	1.4751
0.165	1.4751
0.16556	1.4751
0.16611	1.4751
0.16667	1.4751
0.16722	1.4751
0.16778	1.4751
0.16833	1.4751
0.16889	1.4752
0.16944	1.4751
0.17	1.4751
0.17056	1.4751
0.17111	1.4751
0.17167	1.4751
0.17222	1.4751
0.17278	1.4751
0.17333	1.4751
0.17389	1.4751
0.17444	1.4751
0.175	1.4752
0.17556	1.4751
0.17611	1.4751
0.17667	1.475
0.17722	1.475
0.17778	1.475
0.17833	1.475
0.17889	1.4751
0.17944	1.4751
0.18	1.4751
0.18056	1.475
0.18111	1.475
0.18167	1.475
0.18222	1.4751
0.18278	1.4751
0.18333	1.4751
0.18389	1.4751
0.18444	1.4751
0.185	1.4751
0.18556	1.4751
0.18611	1.475
0.18667	1.475
0.18722	1.475
0.18778	1.475
0.18833	1.4751
0.18889	1.4751
0.18944	1.4751
0.19	1.4751
0.19056	1.4751
0.19111	1.4751
0.19167	1.475
0.19222	1.475
0.19278	1.475
0.19333	1.475
0.19389	1.475
0.19444	1.4751
0.195	1.4751
0.19556	1.4751
0.19611	1.4751
0.19667	1.4751
0.19722	1.4751
0.19778	1.4751
0.19833	1.4751
0.19889	1.4751
0.19944	1.475
0.2	1.475
0.20056	1.4751
0.20111	1.4751
0.20167	1.4752
0.20222	1.4751
0.20278	1.4751
0.20333	1.475
0.20389	1.475
0.20444	1.4751
0.205	1.4751
0.20556	1.4751
0.20611	1.4752
0.20667	1.4751
0.20722	1.4752
0.20778	1.4751
0.20833	1.4751
0.20889	1.4751
0.20944	1.4751
0.21	1.475
0.21056	1.475
0.21111	1.475
0.21167	1.4751
0.21222	1.4752
0.21278	1.4751
0.21333	1.4751
0.21389	1.4751
0.21444	1.475
0.215	1.475
0.21556	1.475
0.21611	1.4751
0.21667	1.4751
0.21722	1.475
0.21778	1.475
0.21833	1.475
0.21889	1.475
0.21944	1.475
0.22	1.475
0.22056	1.475
0.22111	1.4751
0.22167	1.4751
0.22222	1.475
0.22278	1.475
0.22333	1.475
0.22389	1.4749
0.22444	1.4749
0.225	1.4749
0.22556	1.4749
0.22611	1.4749
0.22667	1.475
0.22722	1.475
0.22778	1.4751
0.22833	1.4751
0.22889	1.475
0.22944	1.475
0.23	1.4749
0.23056	1.475
0.23111	1.475
0.23167	1.475
0.23222	1.475
0.23278	1.4751
0.23333	1.475
0.23389	1.475
0.23444	1.475
0.235	1.475
0.23556	1.475
0.23611	1.475
0.23667	1.475
0.23722	1.475
0.23778	1.4749
0.23833	1.4749
0.23889	1.4749
0.23944	1.4749
0.24	1.475
0.24056	1.475
0.24111	1.4749
0.24167	1.4749
0.24222	1.4748
0.24278	1.4748
0.24333	1.4749
0.24389	1.4749
0.24444	1.475
0.245	1.475
0.24556	1.475
0.24611	1.475
0.24667	1.475
0.24722	1.475
0.24778	1.475
0.24833	1.475
0.24889	1.475
0.24944	1.4749
0.25	1.4749
0.25056	1.475
0.25111	1.475
0.25167	1.4749
0.25222	1.4749
0.25278	1.4748
0.25333	1.4748
0.25389	1.4748
0.25444	1.4748
0.255	1.4748
0.25556	1.4749
0.25611	1.475
0.25667	1.475
0.25722	1.475
0.25778	1.4749
0.25833	1.4749
0.25889	1.4749
0.25944	1.4749
0.26	1.475
0.26056	1.475
0.26111	1.4749
0.26167	1.4749
0.26222	1.4748
0.26278	1.4749
0.26333	1.4749
0.26389	1.475
0.26444	1.475
0.265	1.4749
0.26556	1.4749
0.26611	1.4749
0.26667	1.4749
0.26722	1.4748
0.26778	1.4749
0.26833	1.4749
0.26889	1.4749
0.26944	1.4749
0.27	1.4748
0.27056	1.4748
0.27111	1.4749
0.27167	1.4749
0.27222	1.475
0.27278	1.4749
0.27333	1.4749
0.27389	1.4749
0.27444	1.4749
0.275	1.4748
0.27556	1.4749
0.27611	1.4749
0.27667	1.4749
0.27722	1.475
0.27778	1.475
0.27833	1.4749
0.27889	1.4749
0.27944	1.4749
0.28	1.4749
0.28056	1.4749
0.28111	1.4749
0.28167	1.4749
0.28222	1.4749
0.28278	1.4749
0.28333	1.4749
0.28389	1.4749
0.28444	1.4749
0.285	1.4748
0.28556	1.4748
0.28611	1.4748
0.28667	1.4748
0.28722	1.4748
0.28778	1.4749
0.28833	1.4748
0.28889	1.4748
0.28944	1.4748
0.29	1.4748
0.29056	1.4748
0.29111	1.4749
0.29167	1.4749
0.29222	1.4748
0.29278	1.4748
0.29333	1.4748
0.29389	1.4748
0.29444	1.4748
0.295	1.4748
0.29556	1.4748
0.29611	1.4747
0.29667	1.4747
0.29722	1.4747
0.29778	1.4748
0.29833	1.4749
0.29889	1.4749
0.29944	1.4748
0.3	1.4748
0.30056	1.4748
0.30111	1.4748
0.30167	1.4748
0.30222	1.4748
0.30278	1.4747
0.30333	1.4746
0.30389	1.4747
0.30444	1.4747
0.305	1.4748
0.30556	1.4748
0.30611	1.4747
0.30667	1.4747
0.30722	1.4747
0.30778	1.4746
0.30833	1.4747
0.30889	1.4747
0.30944	1.4748
0.31	1.4748
0.31056	1.4748
0.31111	1.4747
0.31167	1.4747
0.31222	1.4747
0.31278	1.4748
0.31333	1.4749
0.31389	1.4749
0.31444	1.4749
0.315	1.4749
0.31556	1.4748
0.31611	1.4747
0.31667	1.4746
0.31722	1.4746
0.31778	1.4746
0.31833	1.4747
0.31889	1.4747
0.31944	1.4747
0.32	1.4747
0.32056	1.4747
0.32111	1.4746
0.32167	1.4746
0.32222	1.4746
0.32278	1.4746
0.32333	1.4747
0.32389	1.4746
0.32444	1.4746
0.325	1.4746
0.32556	1.4746
0.32611	1.4747
0.32667	1.4747
0.32722	1.4747
0.32778	1.4746
0.32833	1.4747
0.32889	1.4746
0.32944	1.4746
0.33	1.4746
0.33056	1.4746
0.33111	1.4746
0.33167	1.4746
0.33222	1.4747
0.33278	1.4747
0.33333	1.4747
0.33389	1.4747
0.33444	1.4747
0.335	1.4747
0.33556	1.4747
0.33611	1.4747
0.33667	1.4747
0.33722	1.4746
0.33778	1.4747
0.33833	1.4747
0.33889	1.4747
0.33944	1.4747
0.34	1.4747
0.34056	1.4747
0.34111	1.4747
0.34167	1.4747
0.34222	1.4747
0.34278	1.4747
0.34333	1.4746
0.34389	1.4747
0.34444	1.4746
0.345	1.4746
0.34556	1.4746
0.34611	1.4746
0.34667	1.4747
0.34722	1.4747
0.34778	1.4747
0.34833	1.4746
0.34889	1.4746
0.34944	1.4746
0.35	1.4746
0.35056	1.4747
0.35111	1.4747
0.35167	1.4746
0.35222	1.4746
0.35278	1.4746
0.35333	1.4746
0.35389	1.4746
0.35444	1.4746
0.355	1.4746
0.35556	1.4746
0.35611	1.4747
0.35667	1.4747
0.35722	1.4746
0.35778	1.4746
0.35833	1.4746
0.35889	1.4746
0.35944	1.4747
0.36	1.4748
0.36056	1.4747
0.36111	1.4747
0.36167	1.4746
0.36222	1.4746
0.36278	1.4747
0.36333	1.4747
0.36389	1.4746
0.36444	1.4746
0.365	1.4745
0.36556	1.4746
0.36611	1.4746
0.36667	1.4747
0.36722	1.4746
0.36778	1.4746
0.36833	1.4745
0.36889	1.4745
0.36944	1.4746
0.37	1.4746
0.37056	1.4746
0.37111	1.4747
0.37167	1.4746
0.37222	1.4746
0.37278	1.4746
0.37333	1.4746
0.37389	1.4745
0.37444	1.4746
0.375	1.4745
0.37556	1.4745
0.37611	1.4745
0.37667	1.4746
0.37722	1.4746
0.37778	1.4746
0.37833	1.4745
0.37889	1.4745
0.37944	1.4745
0.38	1.4746
0.38056	1.4746
0.38111	1.4747
0.38167	1.4747
0.38222	1.4747
0.38278	1.4746
0.38333	1.4745
0.38389	1.4745
0.38444	1.4745
0.385	1.4746
0.38556	1.4747
0.38611	1.4747
0.38667	1.4746
0.38722	1.4745
0.38778	1.4745
0.38833	1.4745
0.38889	1.4746
0.38944	1.4746
0.39	1.4746
0.39056	1.4746
0.39111	1.4746
0.39167	1.4746
0.39222	1.4745
0.39278	1.4745
0.39333	1.4745
0.39389	1.4745
0.39444	1.4745
0.395	1.4745
0.39556	1.4746
0.39611	1.4745
0.39667	1.4745
0.39722	1.4745
0.39778	1.4745
0.39833	1.4745
0.39889	1.4746
0.39944	1.4745
0.4	1.4746
0.40056	1.4746
0.40111	1.4746
0.40167	1.4746
0.40222	1.4746
0.40278	1.4746
0.40333	1.4746
0.40389	1.4745
0.40444	1.4745
0.405	1.4744
0.40556	1.4744
0.40611	1.4744
0.40667	1.4745
0.40722	1.4745
0.40778	1.4746
0.40833	1.4746
0.40889	1.4746
0.40944	1.4745
0.41	1.4745
0.41056	1.4744
0.41111	1.4745
0.41167	1.4745
0.41222	1.4745
0.41278	1.4745
0.41333	1.4745
0.41389	1.4744
0.41444	1.4744
0.415	1.4744
0.41556	1.4744
0.41611	1.4745
0.41667	1.4745
0.41722	1.4745
0.41778	1.4745
0.41833	1.4745
0.41889	1.4745
0.41944	1.4745
0.42	1.4745
0.42056	1.4744
0.42111	1.4744
0.42167	1.4744
0.42222	1.4743
0.42278	1.4744
0.42333	1.4744
0.42389	1.4744
0.42444	1.4744
0.425	1.4744
0.42556	1.4744
0.42611	1.4744
0.42667	1.4745
0.42722	1.4745
0.42778	1.4744
0.42833	1.4744
0.42889	1.4744
0.42944	1.4744
0.43	1.4744
0.43056	1.4743
0.43111	1.4743
0.43167	1.4744
0.43222	1.4744
0.43278	1.4744
0.43333	1.4744
0.43389	1.4744
0.43444	1.4744
0.435	1.4744
0.43556	1.4744
0.43611	1.4744
0.43667	1.4744
0.43722	1.4744
0.43778	1.4745
0.43833	1.4744
0.43889	1.4744
0.43944	1.4744
0.44	1.4744
0.44056	1.4745
0.44111	1.4745
0.44167	1.4745
0.44222	1.4745
0.44278	1.4745
0.44333	1.4744
0.44389	1.4744
0.44444	1.4745
0.445	1.4745
0.44556	1.4744
0.44611	1.4744
0.44667	1.4743
0.44722	1.4744
0.44778	1.4744
0.44833	1.4744
0.44889	1.4744
0.44944	1.4744
0.45	1.4744
0.45056	1.4744
0.45111	1.4744
0.45167	1.4744
0.45222	1.4744
0.45278	1.4743
0.45333	1.4744
0.45389	1.4743
0.45444	1.4743
0.455	1.4744
0.45556	1.4744
0.45611	1.4744
0.45667	1.4744
0.45722	1.4743
0.45778	1.4743
0.45833	1.4743
0.45889	1.4743
0.45944	1.4743
0.46	1.4743
0.46056	1.4743
0.46111	1.4743
0.46167	1.4743
0.46222	1.4743
0.46278	1.4744
0.46333	1.4744
0.46389	1.4744
0.46444	1.4744
0.465	1.4744
0.46556	1.4744
0.46611	1.4744
0.46667	1.4743
0.46722	1.4743
0.46778	1.4743
0.46833	1.4743
0.46889	1.4743
0.46944	1.4744
0.47	1.4744
0.47056	1.4744
0.47111	1.4743
0.47167	1.4743
0.47222	1.4743
0.47278	1.4744
0.47333	1.4743
0.47389	1.4743
0.47444	1.4743
0.475	1.4743
0.47556	1.4743
0.47611	1.4743
0.47667	1.4743
0.47722	1.4744
0.47778	1.4744
0.47833	1.4744
0.47889	1.4744
0.47944	1.4743
0.48	1.4743
0.48056	1.4743
0.48111	1.4743
0.48167	1.4743
0.48222	1.4744
0.48278	1.4744
0.48333	1.4744
0.48389	1.4744
0.48444	1.4744
0.485	1.4744
0.48556	1.4744
0.48611	1.4744
0.48667	1.4744
0.48722	1.4744
0.48778	1.4744
0.48833	1.4744
0.48889	1.4743
0.48944	1.4743
0.49	1.4742
0.49056	1.4742
0.49111	1.4742
0.49167	1.4742
0.49222	1.4742
0.49278	1.4743
0.49333	1.4743
0.49389	1.4743
0.49444	1.4743
0.495	1.4743
0.49556	1.4743
0.49611	1.4744
0.49667	1.4744
0.49722	1.4744
0.49778	1.4744
0.49833	1.4743
0.49889	1.4744
0.49944	1.4743
0.5	1.4744
0.50056	1.4743
0.50111	1.4743
0.50167	1.4743
0.50222	1.4743
0.50278	1.4743
0.50333	1.4743
0.50389	1.4743
0.50444	1.4743
0.505	1.4743
0.50556	1.4743
0.50611	1.4743
0.50667	1.4743
0.50722	1.4744
0.50778	1.4744
0.50833	1.4744
0.50889	1.4743
0.50944	1.4743
0.51	1.4744
0.51056	1.4744
0.51111	1.4744
0.51167	1.4744
0.51222	1.4743
0.51278	1.4743
0.51333	1.4743
0.51389	1.4743
0.51444	1.4743
0.515	1.4743
0.51556	1.4743
0.51611	1.4744
0.51667	1.4745
0.51722	1.4744
0.51778	1.4744
0.51833	1.4744
0.51889	1.4743
0.51944	1.4744
0.52	1.4743
0.52056	1.4743
0.52111	1.4743
0.52167	1.4743
0.52222	1.4743
0.52278	1.4743
0.52333	1.4743
0.52389	1.4742
0.52444	1.4743
0.525	1.4743
0.52556	1.4742
0.52611	1.4743
0.52667	1.4743
0.52722	1.4744
0.52778	1.4745
0.52833	1.4745
0.52889	1.4744
0.52944	1.4744
0.53	1.4744
0.53056	1.4744
0.53111	1.4744
0.53167	1.4744
0.53222	1.4744
0.53278	1.4745
0.53333	1.4745
0.53389	1.4745
0.53444	1.4744
0.535	1.4744
0.53556	1.4744
0.53611	1.4744
0.53667	1.4744
0.53722	1.4744
0.53778	1.4744
0.53833	1.4745
0.53889	1.4745
0.53944	1.4745
0.54	1.4745
0.54056	1.4745
0.54111	1.4744
0.54167	1.4744
0.54222	1.4743
0.54278	1.4744
0.54333	1.4744
0.54389	1.4744
0.54444	1.4745
0.545	1.4745
0.54556	1.4744
0.54611	1.4743
0.54667	1.4743
0.54722	1.4743
0.54778	1.4744
0.54833	1.4744
0.54889	1.4744
0.54944	1.4744
0.55	1.4744
0.55056	1.4744
0.55111	1.4743
0.55167	1.4743
0.55222	1.4743
0.55278	1.4743
0.55333	1.4744
0.55389	1.4744
0.55444	1.4744
0.555	1.4745
0.55556	1.4744
0.55611	1.4744
0.55667	1.4744
0.55722	1.4744
0.55778	1.4744
0.55833	1.4744
0.55889	1.4743
0.55944	1.4744
0.56	1.4744
0.56056	1.4745
0.56111	1.4745
0.56167	1.4744
0.56222	1.4744
0.56278	1.4744
0.56333	1.4744
0.56389	1.4745
0.56444	1.4744
0.565	1.4744
0.56556	1.4743
0.56611	1.4743
0.56667	1.4743
0.56722	1.4744
0.56778	1.4744
0.56833	1.4744
0.56889	1.4743
0.56944	1.4743
0.57	1.4743
0.57056	1.4744
0.57111	1.4744
0.57167	1.4745
0.57222	1.4744
0.57278	1.4744
0.57333	1.4744
0.57389	1.4744
0.57444	1.4744
0.575	1.4744
0.57556	1.4745
0.57611	1.4745
0.57667	1.4745
0.57722	1.4745
0.57778	1.4744
0.57833	1.4744
0.57889	1.4744
0.57944	1.4744
0.58	1.4745
0.58056	1.4745
0.58111	1.4745
0.58167	1.4744
0.58222	1.4744
0.58278	1.4744
0.58333	1.4744
0.58389	1.4745
0.58444	1.4744
0.585	1.4744
0.58556	1.4744
0.58611	1.4743
0.58667	1.4743
0.58722	1.4744
0.58778	1.4744
0.58833	1.4744
0.58889	1.4744
0.58944	1.4744
0.59	1.4743
0.59056	1.4744
0.59111	1.4744
0.59167	1.4744
0.59222	1.4744
0.59278	1.4744
0.59333	1.4743
0.59389	1.4743
0.59444	1.4743
0.595	1.4743
0.59556	1.4743
0.59611	1.4744
0.59667	1.4744
0.59722	1.4744
0.59778	1.4744
0.59833	1.4744
0.59889	1.4743
0.59944	1.4744
0.6	1.4744
0.60056	1.4745
0.60111	1.4745
0.60167	1.4745
0.60222	1.4744
0.60278	1.4744
0.60333	1.4744
0.60389	1.4744
0.60444	1.4744
0.605	1.4744
0.60556	1.4744
0.60611	1.4744
0.60667	1.4743
0.60722	1.4743
0.60778	1.4743
0.60833	1.4744
0.60889	1.4744
0.60944	1.4744
0.61	1.4745
0.61056	1.4745
0.61111	1.4744
0.61167	1.4744
0.61222	1.4744
0.61278	1.4744
0.61333	1.4745
0.61389	1.4744
0.61444	1.4744
0.615	1.4744
0.61556	1.4743
0.61611	1.4743
0.61667	1.4743
0.61722	1.4744
0.61778	1.4745
0.61833	1.4744
0.61889	1.4744
0.61944	1.4744
0.62	1.4743
0.62056	1.4744
0.62111	1.4744
0.62167	1.4744
0.62222	1.4744
0.62278	1.4744
0.62333	1.4744
0.62389	1.4745
0.62444	1.4745
0.625	1.4745
0.62556	1.4744
0.62611	1.4744
0.62667	1.4743
0.62722	1.4743
0.62778	1.4743
0.62833	1.4743
0.62889	1.4743
0.62944	1.4744
0.63	1.4744
0.63056	1.4744
0.63111	1.4744
0.63167	1.4743
0.63222	1.4743
0.63278	1.4744
0.63333	1.4744
0.63389	1.4744
0.63444	1.4744
0.635	1.4744
0.63556	1.4744
0.63611	1.4745
0.63667	1.4745
0.63722	1.4744
0.63778	1.4745
0.63833	1.4745
0.63889	1.4744
0.63944	1.4744
0.64	1.4744
0.64056	1.4744
0.64111	1.4744
0.64167	1.4744
0.64222	1.4743
0.64278	1.4743
0.64333	1.4744
0.64389	1.4744
0.64444	1.4744
0.645	1.4744
0.64556	1.4744
0.64611	1.4744
0.64667	1.4744
0.64722	1.4744
0.64778	1.4744
0.64833	1.4743
0.64889	1.4743
0.64944	1.4743
0.65	1.4744
0.65056	1.4744
0.65111	1.4744
0.65167	1.4744
0.65222	1.4744
0.65278	1.4743
0.65333	1.4744
0.65389	1.4743
0.65444	1.4743
0.655	1.4744
0.65556	1.4743
0.65611	1.4744
0.65667	1.4743
0.65722	1.4743
0.65778	1.4743
0.65833	1.4743
0.65889	1.4743
0.65944	1.4744
0.66	1.4744
0.66056	1.4743
0.66111	1.4743
0.66167	1.4744
0.66222	1.4744
0.66278	1.4744
0.66333	1.4744
0.66389	1.4744
0.66444	1.4744
0.665	1.4744
0.66556	1.4744
0.66611	1.4744
0.66667	1.4743
0.66722	1.4743
0.66778	1.4744
0.66833	1.4744
0.66889	1.4744
0.66944	1.4744
0.67	1.4743
0.67056	1.4744
0.67111	1.4744
0.67167	1.4744
0.67222	1.4744
0.67278	1.4743
0.67333	1.4743
0.67389	1.4743
0.67444	1.4744
0.675	1.4743
0.67556	1.4743
0.67611	1.4743
0.67667	1.4742
0.67722	1.4743
0.67778	1.4743
0.67833	1.4744
0.67889	1.4744
0.67944	1.4744
0.68	1.4743
0.68056	1.4743
0.68111	1.4743
0.68167	1.4743
0.68222	1.4743
0.68278	1.4744
0.68333	1.4744
0.68389	1.4744
0.68444	1.4743
0.685	1.4743
0.68556	1.4743
0.68611	1.4744
0.68667	1.4743
0.68722	1.4743
0.68778	1.4743
0.68833	1.4743
0.68889	1.4743
0.68944	1.4744
0.69	1.4744
0.69056	1.4744
0.69111	1.4744
0.69167	1.4744
0.69222	1.4744
0.69278	1.4743
0.69333	1.4743
0.69389	1.4744
0.69444	1.4744
0.695	1.4743
0.69556	1.4743
0.69611	1.4744
0.69667	1.4744
0.69722	1.4745
0.69778	1.4745
0.69833	1.4744
0.69889	1.4744
0.69944	1.4744
0.7	1.4744
0.70056	1.4743
0.70111	1.4743
0.70167	1.4744
0.70222	1.4745
0.70278	1.4745
0.70333	1.4744
0.70389	1.4744
0.70444	1.4744
0.705	1.4745
0.70556	1.4745
0.70611	1.4745
0.70667	1.4745
0.70722	1.4744
0.70778	1.4744
0.70833	1.4744
0.70889	1.4744
0.70944	1.4744
0.71	1.4744
0.71056	1.4744
0.71111	1.4744
0.71167	1.4744
0.71222	1.4744
0.71278	1.4744
0.71333	1.4744
0.71389	1.4744
0.71444	1.4744
0.715	1.4744
0.71556	1.4744
0.71611	1.4744
0.71667	1.4745
0.71722	1.4745
0.71778	1.4745
0.71833	1.4745
0.71889	1.4745
0.71944	1.4744
0.72	1.4745
0.72056	1.4744
0.72111	1.4744
0.72167	1.4744
0.72222	1.4744
0.72278	1.4744
0.72333	1.4744
0.72389	1.4744
0.72444	1.4744
0.725	1.4743
0.72556	1.4744
0.72611	1.4744
0.72667	1.4744
0.72722	1.4744
0.72778	1.4744
0.72833	1.4744
0.72889	1.4743
0.72944	1.4743
0.73	1.4743
0.73056	1.4743
0.73111	1.4743
0.73167	1.4744
0.73222	1.4744
0.73278	1.4744
0.73333	1.4744
0.73389	1.4744
0.73444	1.4744
0.735	1.4743
0.73556	1.4743
0.73611	1.4743
0.73667	1.4744
0.73722	1.4744
0.73778	1.4744
0.73833	1.4743
0.73889	1.4743
0.73944	1.4743
0.74	1.4744
0.74056	1.4744
0.74111	1.4744
0.74167	1.4744
0.74222	1.4744
0.74278	1.4744
0.74333	1.4744
0.74389	1.4744
0.74444	1.4744
0.745	1.4743
0.74556	1.4743
0.74611	1.4743
0.74667	1.4743
0.74722	1.4744
0.74778	1.4744
0.74833	1.4743
0.74889	1.4744
0.74944	1.4743
0.75	1.4743
0.75056	1.4743
0.75111	1.4744
0.75167	1.4744
0.75222	1.4744
0.75278	1.4744
0.75333	1.4744
0.75389	1.4744
0.75444	1.4744
0.755	1.4744
0.75556	1.4745
0.75611	1.4745
0.75667	1.4745
0.75722	1.4745
0.75778	1.4744
0.75833	1.4745
0.75889	1.4745
0.75944	1.4745
0.76	1.4744
0.76056	1.4744
0.76111	1.4744
0.76167	1.4744
0.76222	1.4745
0.76278	1.4745
0.76333	1.4744
0.76389	1.4744
0.76444	1.4744
0.765	1.4744
0.76556	1.4745
0.76611	1.4745
0.76667	1.4745
0.76722	1.4745
0.76778	1.4745
0.76833	1.4745
0.76889	1.4744
0.76944	1.4744
0.77	1.4744
0.77056	1.4744
0.77111	1.4744
0.77167	1.4744
0.77222	1.4744
0.77278	1.4744
0.77333	1.4744
0.77389	1.4744
0.77444	1.4745
0.775	1.4744
0.77556	1.4744
0.77611	1.4744
0.77667	1.4745
0.77722	1.4745
0.77778	1.4745
0.77833	1.4744
0.77889	1.4743
0.77944	1.4744
0.78	1.4744
0.78056	1.4745
0.78111	1.4745
0.78167	1.4744
0.78222	1.4744
0.78278	1.4744
0.78333	1.4744
0.78389	1.4744
0.78444	1.4744
0.785	1.4743
0.78556	1.4743
0.78611	1.4744
0.78667	1.4743
0.78722	1.4744
0.78778	1.4744
0.78833	1.4745
0.78889	1.4744
0.78944	1.4744
0.79	1.4744
0.79056	1.4744
0.79111	1.4744
0.79167	1.4744
0.79222	1.4744
0.79278	1.4744
0.79333	1.4744
0.79389	1.4744
0.79444	1.4744
0.795	1.4744
0.79556	1.4744
0.79611	1.4744
0.79667	1.4745
0.79722	1.4745
0.79778	1.4745
0.79833	1.4744
0.79889	1.4743
0.79944	1.4743
0.8	1.4743
0.80056	1.4744
0.80111	1.4744
0.80167	1.4744
0.80222	1.4745
0.80278	1.4745
0.80333	1.4745
0.80389	1.4744
0.80444	1.4744
0.805	1.4744
0.80556	1.4745
0.80611	1.4745
0.80667	1.4744
0.80722	1.4744
0.80778	1.4743
0.80833	1.4743
0.80889	1.4744
0.80944	1.4744
0.81	1.4744
0.81056	1.4744
0.81111	1.4744
0.81167	1.4744
0.81222	1.4744
0.81278	1.4744
0.81333	1.4744
0.81389	1.4743
0.81444	1.4744
0.815	1.4744
0.81556	1.4744
0.81611	1.4744
0.81667	1.4744
0.81722	1.4744
0.81778	1.4745
0.81833	1.4745
0.81889	1.4745
0.81944	1.4745
0.82	1.4744
0.82056	1.4744
0.82111	1.4744
0.82167	1.4744
0.82222	1.4743
0.82278	1.4743
0.82333	1.4743
0.82389	1.4744
0.82444	1.4744
0.825	1.4744
0.82556	1.4745
0.82611	1.4744
0.82667	1.4745
0.82722	1.4745
0.82778	1.4745
0.82833	1.4745
0.82889	1.4745
0.82944	1.4744
0.83	1.4744
0.83056	1.4744
0.83111	1.4744
0.83167	1.4744
0.83222	1.4745
0.83278	1.4745
0.83333	1.4745
0.83389	1.4745
0.83444	1.4744
0.835	1.4744
0.83556	1.4744
0.83611	1.4744
0.83667	1.4744
0.83722	1.4744
0.83778	1.4744
0.83833	1.4744
0.83889	1.4745
0.83944	1.4745
0.84	1.4744
0.84056	1.4744
0.84111	1.4744
0.84167	1.4745
0.84222	1.4745
0.84278	1.4744
0.84333	1.4743
0.84389	1.4743
0.84444	1.4744
0.845	1.4744
0.84556	1.4744
0.84611	1.4744
0.84667	1.4743
0.84722	1.4744
0.84778	1.4744
0.84833	1.4744
0.84889	1.4744
0.84944	1.4744
0.85	1.4744
0.85056	1.4744
0.85111	1.4744
0.85167	1.4743
0.85222	1.4743
0.85278	1.4744
0.85333	1.4744
0.85389	1.4743
0.85444	1.4743
0.855	1.4743
0.85556	1.4743
0.85611	1.4744
0.85667	1.4744
0.85722	1.4743
0.85778	1.4743
0.85833	1.4743
0.85889	1.4743
0.85944	1.4743
0.86	1.4743
0.86056	1.4743
0.86111	1.4744
0.86167	1.4744
0.86222	1.4744
0.86278	1.4744
0.86333	1.4744
0.86389	1.4744
0.86444	1.4744
0.865	1.4744
0.86556	1.4743
0.86611	1.4743
0.86667	1.4743
0.86722	1.4744
0.86778	1.4743
0.86833	1.4743
0.86889	1.4743
0.86944	1.4743
0.87	1.4743
0.87056	1.4743
0.87111	1.4743
0.87167	1.4743
0.87222	1.4743
0.87278	1.4743
0.87333	1.4744
0.87389	1.4744
0.87444	1.4744
0.875	1.4744
0.87556	1.4743
0.87611	1.4743
0.87667	1.4743
0.87722	1.4743
0.87778	1.4743
0.87833	1.4743
0.87889	1.4743
0.87944	1.4743
0.88	1.4743
0.88056	1.4744
0.88111	1.4743
0.88167	1.4743
0.88222	1.4743
0.88278	1.4744
0.88333	1.4743
0.88389	1.4743
0.88444	1.4743
0.885	1.4743
0.88556	1.4743
0.88611	1.4743
0.88667	1.4743
0.88722	1.4743
0.88778	1.4743
0.88833	1.4743
0.88889	1.4743
0.88944	1.4744
0.89	1.4743
0.89056	1.4743
0.89111	1.4743
0.89167	1.4743
0.89222	1.4744
0.89278	1.4744
0.89333	1.4743
0.89389	1.4743
0.89444	1.4743
0.895	1.4743
0.89556	1.4743
0.89611	1.4743
0.89667	1.4743
0.89722	1.4744
0.89778	1.4744
0.89833	1.4744
0.89889	1.4745
0.89944	1.4744
0.9	1.4744
0.90056	1.4744
0.90111	1.4744
0.90167	1.4743
0.90222	1.4744
0.90278	1.4744
0.90333	1.4743
0.90389	1.4744
0.90444	1.4744
0.905	1.4744
0.90556	1.4744
0.90611	1.4744
0.90667	1.4743
0.90722	1.4743
0.90778	1.4743
0.90833	1.4743
0.90889	1.4744
0.90944	1.4744
0.91	1.4744
0.91056	1.4744
0.91111	1.4743
0.91167	1.4743
0.91222	1.4743
0.91278	1.4744
0.91333	1.4745
0.91389	1.4745
0.91444	1.4745
0.915	1.4744
0.91556	1.4743
0.91611	1.4743
0.91667	1.4743
0.91722	1.4743
0.91778	1.4743
0.91833	1.4743
0.91889	1.4744
0.91944	1.4744
0.92	1.4744
0.92056	1.4744
0.92111	1.4744
0.92167	1.4744
0.92222	1.4744
0.92278	1.4744
0.92333	1.4743
0.92389	1.4743
0.92444	1.4743
0.925	1.4743
0.92556	1.4743
0.92611	1.4743
0.92667	1.4743
0.92722	1.4744
0.92778	1.4743
0.92833	1.4744
0.92889	1.4745
0.92944	1.4745
0.93	1.4745
0.93056	1.4744
0.93111	1.4743
0.93167	1.4744
0.93222	1.4744
0.93278	1.4744
0.93333	1.4745
0.93389	1.4745
0.93444	1.4744
0.935	1.4744
0.93556	1.4743
0.93611	1.4743
0.93667	1.4743
0.93722	1.4743
0.93778	1.4743
0.93833	1.4743
0.93889	1.4743
0.93944	1.4744
0.94	1.4745
0.94056	1.4745
0.94111	1.4744
0.94167	1.4745
0.94222	1.4744
0.94278	1.4745
0.94333	1.4745
0.94389	1.4745
0.94444	1.4745
0.945	1.4745
0.94556	1.4745
0.94611	1.4745
0.94667	1.4745
0.94722	1.4745
0.94778	1.4745
0.94833	1.4745
0.94889	1.4745
0.94944	1.4745
0.95	1.4744
0.95056	1.4744
0.95111	1.4744
0.95167	1.4744
0.95222	1.4744
0.95278	1.4744
0.95333	1.4744
0.95389	1.4744
0.95444	1.4744
0.955	1.4743
0.95556	1.4743
0.95611	1.4743
0.95667	1.4743
0.95722	1.4743
0.95778	1.4743
0.95833	1.4743
0.95889	1.4743
0.95944	1.4744
0.96	1.4744
0.96056	1.4743
0.96111	1.4744
0.96167	1.4744
0.96222	1.4745
0.96278	1.4744
0.96333	1.4744
0.96389	1.4744
0.96444	1.4743
0.965	1.4743
0.96556	1.4743
0.96611	1.4743
0.96667	1.4743
0.96722	1.4743
0.96778	1.4743
0.96833	1.4742
0.96889	1.4742
0.96944	1.4743
0.97	1.4744
0.97056	1.4745
0.97111	1.4744
0.97167	1.4744
0.97222	1.4743
0.97278	1.4743
0.97333	1.4743
0.97389	1.4743
0.97444	1.4743
0.975	1.4743
0.97556	1.4743
0.97611	1.4744
0.97667	1.4744
0.97722	1.4745
0.97778	1.4745
0.97833	1.4745
0.97889	1.4744
0.97944	1.4744
0.98	1.4744
0.98056	1.4744
0.98111	1.4744
0.98167	1.4744
0.98222	1.4744
0.98278	1.4744
0.98333	1.4744
0.98389	1.4744
0.98444	1.4745
0.985	1.4744
0.98556	1.4744
0.98611	1.4744
0.98667	1.4744
0.98722	1.4744
0.98778	1.4744
0.98833	1.4745
0.98889	1.4745
0.98944	1.4745
0.99	1.4744
0.99056	1.4743
0.99111	1.4744
0.99167	1.4745
0.99222	1.4745
0.99278	1.4744
0.99333	1.4744
0.99389	1.4743
0.99444	1.4743
0.995	1.4743
0.99556	1.4744
0.99611	1.4744
0.99667	1.4745
0.99722	1.4745
0.99778	1.4744
0.99833	1.4744
0.99889	1.4744
0.99944	1.4744
1	1.4744
1.00056	1.4744
1.00111	1.4744
1.00167	1.4744
1.00222	1.4745
1.00278	1.4745
1.00333	1.4745
1.00389	1.4744
1.00444	1.4744
1.005	1.4744
1.00556	1.4744
1.00611	1.4744
1.00667	1.4744
1.00722	1.4745
1.00778	1.4745
1.00833	1.4745
1.00889	1.4744
1.00944	1.4744
1.01	1.4744
1.01056	1.4744
1.01111	1.4745
1.01167	1.4745
1.01222	1.4745
1.01278	1.4744
1.01333	1.4744
1.01389	1.4744
1.01444	1.4744
1.015	1.4744
1.01556	1.4745
1.01611	1.4745
1.01667	1.4744
1.01722	1.4744
1.01778	1.4744
1.01833	1.4744
1.01889	1.4744
1.01944	1.4744
1.02	1.4744
1.02056	1.4743
1.02111	1.4744
1.02167	1.4744
1.02222	1.4743
1.02278	1.4744
1.02333	1.4744
1.02389	1.4744
1.02444	1.4744
1.025	1.4744
1.02556	1.4744
1.02611	1.4744
1.02667	1.4744
1.02722	1.4744
1.02778	1.4743
1.02833	1.4744
1.02889	1.4744
1.02944	1.4744
1.03	1.4744
1.03056	1.4745
1.03111	1.4745
1.03167	1.4744
1.03222	1.4744
1.03278	1.4744
1.03333	1.4744
1.03389	1.4744
1.03444	1.4744
1.035	1.4744
1.03556	1.4744
1.03611	1.4744
1.03667	1.4745
1.03722	1.4745
1.03778	1.4745
1.03833	1.4746
1.03889	1.4745
1.03944	1.4744
1.04	1.4744
1.04056	1.4743
1.04111	1.4744
1.04167	1.4744
1.04222	1.4745
1.04278	1.4745
1.04333	1.4744
1.04389	1.4744
1.04444	1.4744
1.045	1.4744
1.04556	1.4745
1.04611	1.4745
1.04667	1.4744
1.04722	1.4744
1.04778	1.4744
1.04833	1.4744
1.04889	1.4744
1.04944	1.4745
1.05	1.4745
1.05056	1.4745
1.05111	1.4745
1.05167	1.4745
1.05222	1.4745
1.05278	1.4745
1.05333	1.4745
1.05389	1.4744
1.05444	1.4744
1.055	1.4745
1.05556	1.4745
1.05611	1.4745
1.05667	1.4744
1.05722	1.4744
1.05778	1.4744
1.05833	1.4744
1.05889	1.4744
1.05944	1.4745
1.06	1.4744
1.06056	1.4745
1.06111	1.4745
1.06167	1.4744
1.06222	1.4745
1.06278	1.4745
1.06333	1.4745
1.06389	1.4745
1.06444	1.4745
1.065	1.4745
1.06556	1.4745
1.06611	1.4744
1.06667	1.4744
1.06722	1.4744
1.06778	1.4745
1.06833	1.4745
1.06889	1.4745
1.06944	1.4745
1.07	1.4745
1.07056	1.4744
1.07111	1.4745
1.07167	1.4745
1.07222	1.4745
1.07278	1.4745
1.07333	1.4745
1.07389	1.4744
1.07444	1.4744
1.075	1.4744
1.07556	1.4745
1.07611	1.4745
1.07667	1.4745
1.07722	1.4745
1.07778	1.4745
1.07833	1.4745
1.07889	1.4745
1.07944	1.4745
1.08	1.4745
1.08056	1.4745
1.08111	1.4745
1.08167	1.4745
1.08222	1.4745
1.08278	1.4745
1.08333	1.4744
1.08389	1.4744
1.08444	1.4744
1.085	1.4744
1.08556	1.4744
1.08611	1.4744
1.08667	1.4744
1.08722	1.4745
1.08778	1.4745
1.08833	1.4745
1.08889	1.4745
1.08944	1.4744
1.09	1.4744
1.09056	1.4744
1.09111	1.4745
1.09167	1.4745
1.09222	1.4745
1.09278	1.4745
1.09333	1.4745
1.09389	1.4744
1.09444	1.4744
1.095	1.4744
1.09556	1.4744
1.09611	1.4744
1.09667	1.4744
1.09722	1.4744
1.09778	1.4745
1.09833	1.4745
1.09889	1.4745
1.09944	1.4744
1.1	1.4744
1.10056	1.4744
1.10111	1.4744
1.10167	1.4744
1.10222	1.4745
1.10278	1.4745
1.10333	1.4745
1.10389	1.4745
1.10444	1.4745
1.105	1.4745
1.10556	1.4744
1.10611	1.4745
1.10667	1.4745
1.10722	1.4744
1.10778	1.4744
1.10833	1.4745
1.10889	1.4744
1.10944	1.4745
1.11	1.4744
1.11056	1.4743
1.11111	1.4743
1.11167	1.4744
1.11222	1.4744
1.11278	1.4745
1.11333	1.4745
1.11389	1.4745
1.11444	1.4744
1.115	1.4744
1.11556	1.4744
1.11611	1.4744
1.11667	1.4744
1.11722	1.4745
1.11778	1.4744
1.11833	1.4744
1.11889	1.4744
1.11944	1.4744
1.12	1.4744
1.12056	1.4744
1.12111	1.4744
1.12167	1.4745
1.12222	1.4745
1.12278	1.4745
1.12333	1.4745
1.12389	1.4745
1.12444	1.4744
[truncated: 144,446 more rows]

[truncated: 28 more sheets: Supplementary Figure 5, Supplementary Figure 7, Supplementary Figure 8, Supplementary Figure 9a, Supplementary Figure 9b, Supplementary Figure 10a, Supplementary Figure 10b, Supplementary Figure 11, Supplementary Figure 12, Supplementary Figure 13, Supplementary Figure 15a, Supplementary Figure 15b, Supplementary Figure 15c, Supplementary Figure 17, Supplementary Figure 18, Supplementary Figure 20, Supplementary Figure 21a, Supplementary Figure 21b, Supplementary Figure 22, Supplementary Figure 24a …]
